# Supplementary material for: (7-Dimethylamino-1-hydroxy-3-naphthyl)(morpholino)methanone
Source: Acta Crystallogr Sect E Struct Rep Online. 2009 Dec 9;66(Pt 1):o66. doi: 10.1107/S1600536809051848 (PMC2979996; doi:10.1107/S1600536809051848)
Supplement: Supplementary file 2 [file e-66-00o66-Isup2.hkl]

# 
# h,k,l, Fc-squared, Fo-squared, sigma(Fo-squared) and status flag 
# 
data_I
_shelx_title ' 20080810_0MA IN PCA2(1)' 
_shelx_refln_list_code          4 
_shelx_F_calc_maximum      139.89 
_exptl_crystal_F_000       640.00 
_reflns_d_resolution_high  0.7504 
 
loop_ 
 _symmetry_equiv_pos_as_xyz 
 'x, y, z' 
 '-x, -y, z+1/2' 
 '-x+1/2, y, z+1/2' 
 'x+1/2, -y, z' 
 
_cell_length_a    12.6250 
_cell_length_b    13.9634 
_cell_length_c     8.8369 
_cell_angle_alpha  90.000 
_cell_angle_beta   90.000 
_cell_angle_gamma  90.000 
 
_shelx_F_squared_multiplier     1.000 
 
loop_ 
 _refln_index_h 
 _refln_index_k 
 _refln_index_l 
 _refln_F_squared_calc 
 _refln_F_squared_meas 
 _refln_F_squared_sigma 
 _refln_observed_status 
   2   0   0    10475.50    10569.95    139.80 o 
   4   0   0     1197.05     1162.34     14.63 o 
   6   0   0     2303.31     2175.87     26.46 o 
   8   0   0        3.36        1.50      2.08 o 
  10   0   0      544.96      500.89     18.29 o 
  12   0   0      126.93      134.16     13.10 o 
  14   0   0       53.99       81.18     12.18 o 
  16   0   0        6.83        4.06      7.56 o 
   0   1   0     2179.69     2066.01     28.52 o 
   1   1   0      171.58      146.96      1.75 o 
   2   1   0       18.04       16.01      0.71 o 
   3   1   0       10.49        8.03      0.76 o 
   4   1   0       47.48       60.02      1.76 o 
   5   1   0      961.35     1007.22      9.69 o 
   6   1   0        9.83       10.58      1.12 o 
   7   1   0        7.59        7.66      1.21 o 
   8   1   0        0.88        3.76      1.08 o 
   9   1   0      276.17      276.75      5.58 o 
  10   1   0        8.08       13.80      3.06 o 
  11   1   0        1.60        4.22      3.85 o 
  12   1   0       95.56       95.84      8.09 o 
  13   1   0        0.51       -3.24      3.24 o 
  14   1   0       13.52       15.87      5.52 o 
  15   1   0        5.38       12.69      5.27 o 
  16   1   0        0.37        1.84      7.38 o 
   0   2   0      404.25      463.87     12.71 o 
   1   2   0     1700.87     1627.11     14.74 o 
   2   2   0     2280.72     2270.41     16.87 o 
   3   2   0     3060.16     2966.41     21.95 o 
   4   2   0       20.16       20.96      1.13 o 
   5   2   0      174.37      157.05      2.93 o 
   6   2   0       26.63       24.18      1.45 o 
   7   2   0       51.16       48.47      1.89 o 
   8   2   0       62.82       66.27      2.55 o 
   9   2   0       55.04       64.32      3.26 o 
  10   2   0      112.92       98.95     10.33 o 
  11   2   0      167.63      152.26      9.50 o 
  12   2   0       96.85      111.21      8.61 o 
  13   2   0       21.77       22.90      6.64 o 
  14   2   0        8.38       10.53      5.15 o 
  15   2   0        5.94        3.69      7.01 o 
  16   2   0        0.00        1.48      7.56 o 
   0   3   0     2158.96     2139.73     24.96 o 
   1   3   0    13013.20    12991.84    118.12 o 
   2   3   0      224.25      218.45      3.17 o 
   3   3   0      824.72      760.53      7.05 o 
   4   3   0     1173.52     1130.99      9.93 o 
   5   3   0      346.59      321.65      5.06 o 
   6   3   0      210.97      218.48      3.89 o 
   7   3   0        0.13        0.10      0.89 o 
   8   3   0       33.93       30.44      2.13 o 
   9   3   0       24.67       24.59      2.36 o 
  10   3   0      375.07      399.93      9.97 o 
  11   3   0      945.74      994.15     36.43 o 
  12   3   0      267.58      279.57     20.12 o 
  13   3   0      432.70      478.07     24.56 o 
  14   3   0       25.31       19.37      8.30 o 
  15   3   0        6.45        0.92      6.64 o 
  16   3   0       32.40       39.85     11.07 o 
   0   4   0      972.07      835.88      9.60 o 
   1   4   0     9773.64     9755.67     74.04 o 
   2   4   0       92.45       76.61      2.02 o 
   3   4   0      368.39      416.20      5.23 o 
   4   4   0      109.81      107.15      2.39 o 
   5   4   0      377.23      343.07      4.66 o 
   6   4   0      174.37      216.74      4.08 o 
   7   4   0      311.80      341.71      5.47 o 
   8   4   0       74.05       70.57      3.36 o 
   9   4   0        4.87        4.43      1.59 o 
  10   4   0        0.49        0.43      2.46 o 
  11   4   0        6.71        4.61      4.61 o 
  12   4   0        0.52        0.00      4.61 o 
  13   4   0        1.19       -2.95      4.98 o 
  14   4   0        2.36        4.61      6.83 o 
  15   4   0        1.22        0.00      6.09 o 
  16   4   0        7.31       14.76      8.67 o 
   0   5   0      138.38      135.27      3.52 o 
   1   5   0      697.03      622.86      8.10 o 
   2   5   0      763.38      750.62      7.51 o 
   3   5   0     1809.16     1690.12     15.42 o 
   4   5   0     1601.95     1777.04     18.20 o 
   5   5   0      346.13      347.35      5.08 o 
   6   5   0      135.04      131.70      3.73 o 
   7   5   0       58.75       58.43      2.99 o 
   8   5   0       32.50       34.60      3.30 o 
   9   5   0       13.03        9.44      1.85 o 
  10   5   0       73.59       83.61      6.51 o 
  11   5   0       10.54       12.73      6.83 o 
  12   5   0       47.45       65.31     11.07 o 
  13   5   0      310.33      316.22     20.68 o 
  14   5   0      229.72      216.12     18.83 o 
  15   5   0       31.78       30.99      9.41 o 
  16   5   0       15.74       15.87      8.30 o 
   0   6   0     2423.20     2267.76     29.78 o 
   1   6   0      396.28      399.81      4.94 o 
   2   6   0        0.49        2.20      1.19 o 
   3   6   0      921.27      900.01      9.13 o 
   4   6   0       15.86       25.62      1.61 o 
   5   6   0      515.74      541.43      7.37 o 
   6   6   0      105.34       95.13      3.32 o 
   7   6   0      265.56      286.95      6.02 o 
   8   6   0       30.71       31.80      2.55 o 
   9   6   0       84.23       87.66      4.17 o 
  10   6   0      395.63      402.19     10.87 o 
  11   6   0       88.22       87.64     11.62 o 
  12   6   0        8.70        3.51      6.46 o 
  13   6   0       17.43       16.05      8.12 o 
  14   6   0        7.72        3.32      6.09 o 
  15   6   0       12.96       17.71      7.75 o 
   0   7   0      396.63      327.99      5.80 o 
   1   7   0       66.10       71.38      1.92 o 
   2   7   0      296.75      268.84      5.56 o 
   3   7   0      482.57      507.58      8.46 o 
   4   7   0        2.71        1.43      1.23 o 
   5   7   0      220.43      250.92      6.03 o 
   6   7   0      146.20      135.47      4.68 o 
   7   7   0        7.12        9.79      2.06 o 
   8   7   0        0.00        0.75      1.84 o 
   9   7   0       46.93       40.96      3.11 o 
  10   7   0      135.52      130.10     13.10 o 
  11   7   0       12.26        6.09      6.27 o 
  12   7   0        1.90       -0.37      5.35 o 
  13   7   0        4.31        1.11      7.38 o 
  14   7   0       36.23       29.52      9.78 o 
  15   7   0        2.11        3.32      7.75 o 
   0   8   0      574.85      554.69     10.89 o 
   1   8   0       11.39        9.68      1.21 o 
   2   8   0        2.13        3.63      1.24 o 
   3   8   0       52.16       46.27      2.77 o 
   4   8   0        5.09        3.88      1.54 o 
   5   8   0       98.99       93.20      3.98 o 
   6   8   0       34.01       37.76      2.97 o 
   7   8   0       58.44       61.96      3.73 o 
   8   8   0      251.64      236.58      7.99 o 
   9   8   0      226.54      220.62     10.06 o 
  10   8   0       64.71       71.96     10.70 o 
  11   8   0       22.99       23.43      8.12 o 
  12   8   0       67.03       61.62     11.07 o 
  13   8   0       32.31       49.26     10.88 o 
  14   8   0        0.01        4.98      7.56 o 
  15   8   0       11.20       13.84      9.04 o 
   0   9   0        3.65        3.15      2.35 o 
   1   9   0      231.99      224.88      5.23 o 
   2   9   0       93.46       93.01      5.37 o 
   3   9   0        0.41        0.54      1.11 o 
   4   9   0       21.11       20.98      2.38 o 
   5   9   0       30.83       26.47      2.75 o 
   6   9   0       19.27       19.14      2.62 o 
   7   9   0        0.01       -1.69      1.69 o 
   8   9   0       18.37       17.04      3.75 o 
   9   9   0       73.46       72.60      6.59 o 
  10   9   0       10.92        9.22      6.83 o 
  11   9   0       19.14       12.54      6.64 o 
  12   9   0        7.58        9.96      7.19 o 
  13   9   0        0.51       -5.53      5.53 o 
  14   9   0        6.78        9.96      8.67 o 
   0  10   0      209.06      224.75     12.18 o 
   1  10   0       58.81       63.88      5.62 o 
   2  10   0      182.33      174.87      4.56 o 
   3  10   0        0.31        0.01      1.20 o 
   4  10   0      108.08      118.07      7.95 o 
   5  10   0       18.44       17.99      4.15 o 
   6  10   0       46.05       53.02     10.89 o 
   7  10   0       49.50       42.65      5.01 o 
   8  10   0       44.78       55.97      5.70 o 
   9  10   0      173.97      146.56      8.72 o 
  10  10   0       60.39       62.55     10.70 o 
  11  10   0       10.54        4.61      6.09 o 
  12  10   0        3.77        9.22      6.64 o 
  13  10   0        0.70        2.95      6.46 o 
  14  10   0        0.17        2.21      7.01 o 
   0  11   0       29.96       27.30      4.80 o 
   1  11   0        4.15        5.47      2.58 o 
   2  11   0      122.53      142.32      6.39 o 
   3  11   0       34.72       35.92      3.30 o 
   4  11   0       56.53       70.57      4.22 o 
   5  11   0        3.84        1.47      2.29 o 
   6  11   0        4.01        0.72      2.08 o 
   7  11   0        1.44       -2.21      2.21 o 
   8  11   0       99.51       98.04      7.35 o 
   9  11   0       33.61       34.13      5.36 o 
  10  11   0       22.57       17.53      6.83 o 
  11  11   0       23.62       30.62      8.49 o 
  12  11   0        7.23       11.99      7.38 o 
  13  11   0        4.54        8.30      7.56 o 
   0  12   0        1.00        0.55      2.77 o 
   1  12   0        2.60        3.68      2.40 o 
   2  12   0        0.86       -0.15      1.89 o 
   3  12   0        3.30        6.94      2.95 o 
   4  12   0       12.53       12.68      7.29 o 
   5  12   0        0.12        0.69      1.65 o 
   6  12   0        4.76        6.32      2.92 o 
   7  12   0        4.13        8.09      3.31 o 
   8  12   0        0.76       -0.53      2.52 o 
   9  12   0        1.54        5.90      5.17 o 
  10  12   0        0.32        4.61      5.53 o 
  11  12   0       28.45       43.72      9.41 o 
  12  12   0        0.90        6.27      6.64 o 
   0  13   0       76.70       62.36      7.01 o 
   1  13   0        5.87       10.51      2.30 o 
   2  13   0       27.83       25.00      3.72 o 
   3  13   0        4.77        4.93      2.60 o 
   4  13   0       69.78       61.45      5.41 o 
   5  13   0        2.68       -0.21      2.21 o 
   6  13   0       22.82       19.82      3.70 o 
   7  13   0       26.65       32.83      6.18 o 
   8  13   0       40.90       43.04      5.87 o 
   9  13   0        3.79       13.65      6.27 o 
  10  13   0        0.20        2.77      5.53 o 
  11  13   0        6.34       17.71      7.38 o 
  12  13   0        1.07        2.58      6.27 o 
   0  14   0       11.48        9.59      4.06 o 
   1  14   0       15.48       19.55      3.72 o 
   2  14   0        7.09        6.12      3.51 o 
   3  14   0        8.00        6.83      2.54 o 
   4  14   0       36.66       37.08      4.82 o 
   5  14   0       64.17       66.49      6.07 o 
   6  14   0        0.09       -2.18      2.77 o 
   7  14   0        1.11        1.44      3.32 o 
   8  14   0        2.00       -0.37      4.24 o 
  10  14   0        1.26        3.14      5.90 o 
  11  14   0        3.63        6.46      6.27 o 
   0  15   0       13.12        9.78      4.24 o 
   1  15   0        1.06       -1.06      2.15 o 
   2  15   0       10.58       11.53      3.39 o 
   3  15   0        4.32        7.89      3.05 o 
   4  15   0        0.39        3.02      2.57 o 
   5  15   0        0.16       -1.44      3.32 o 
   6  15   0       28.86       15.24      4.11 o 
   7  15   0        0.02        1.11      4.52 o 
   0  16   0       15.00       21.58      5.72 o 
   1  16   0        5.09        5.78      2.88 o 
   2  16   0        4.83        3.12      2.88 o 
   3  16   0        2.23        1.56      2.99 o 
   4  16   0       10.31       10.63      3.41 o 
   5  16   0       19.89       16.55      8.76 o 
   6  16   0       17.91       17.81      4.47 o 
   0  17   0       34.87       26.38      6.83 o 
   1  17   0       20.12       32.86      5.09 o 
   2  17   0        7.37        7.03      3.57 o 
   3  17   0       29.71       30.07      5.35 o 
   4  17   0        2.56        2.75      3.23 o 
   5  17   0        0.07        3.85      3.51 o 
   0  18   0       30.55       12.36      6.09 o 
   1  18   0        0.86        1.60      3.25 o 
   2  18   0        1.16        2.97      3.12 o 
   3  18   0        2.45        2.23      3.70 o 
   4  18   0        2.37       -1.66      4.98 o 
   2   0   1     9357.81     9394.27     77.50 o 
   4   0   1       20.99       21.53      1.42 o 
   6   0   1       28.99       32.67      1.62 o 
   8   0   1      250.22      211.92      4.56 o 
  10   0   1      641.88      621.68     19.13 o 
  12   0   1      840.13      868.42     31.61 o 
  14   0   1        1.96        4.24      6.27 o 
  16   0   1        7.42        3.24     10.24 o 
   1   1   1     1218.31     1091.45      6.32 o 
   2   1   1     1395.94     1270.20      7.04 o 
   3   1   1      828.32      745.38      4.78 o 
   4   1   1      875.96      849.21      5.53 o 
   5   1   1      552.95      535.29      4.50 o 
   6   1   1      527.79      567.47      4.60 o 
   7   1   1      158.32      157.79      2.38 o 
   8   1   1      106.55      118.28      2.53 o 
   9   1   1      177.22      179.02      3.83 o 
  10   1   1       60.20       56.87      3.40 o 
  11   1   1      897.35      916.46     15.13 o 
  12   1   1      169.53      187.03     10.24 o 
  13   1   1       31.29       36.10      5.87 o 
  14   1   1        5.80        3.22      5.55 o 
  15   1   1       22.77       23.12      4.56 o 
  16   1   1        1.70        1.61      4.85 o 
   1   2   1    11096.34    11519.24     59.47 o 
   2   2   1     4908.79     4755.33     25.18 o 
   3   2   1     1306.77     1260.91      7.62 o 
   4   2   1      648.66      634.85      4.56 o 
   5   2   1     2042.54     2102.42     12.39 o 
   6   2   1      245.85      229.46      3.52 o 
   7   2   1      284.41      299.29      3.16 o 
   8   2   1       19.42       25.77      1.24 o 
   9   2   1       53.56       57.82      2.27 o 
  10   2   1      366.60      379.52      6.96 o 
  11   2   1       60.02       69.76      6.39 o 
  12   2   1       48.05       44.41      6.20 o 
  13   2   1       72.00       91.45     13.10 o 
  14   2   1       18.59       12.10      4.74 o 
  15   2   1       20.96       20.37      5.87 o 
  16   2   1       20.15       12.19      6.17 o 
   1   3   1    19569.08    20717.48     97.64 o 
   2   3   1     2830.22     2726.62     14.50 o 
   3   3   1      552.57      581.06      3.82 o 
   4   3   1      511.95      499.95      3.88 o 
   5   3   1      524.93      564.51      4.19 o 
   6   3   1      122.07      131.13      1.98 o 
   7   3   1      343.39      372.48      3.94 o 
   8   3   1       15.56       13.97      1.48 o 
   9   3   1      357.51      332.38      5.59 o 
  10   3   1       81.76       89.73      3.63 o 
  11   3   1      105.04      105.18      5.17 o 
  12   3   1      123.36      128.06     13.10 o 
  13   3   1       13.90       23.98      7.56 o 
  14   3   1       49.44       61.08     13.74 o 
  15   3   1        3.61        1.11      4.83 o 
  16   3   1       14.66       13.26      5.78 o 
   1   4   1     1801.70     1696.29      9.57 o 
   2   4   1     5704.21     5637.81     28.87 o 
   3   4   1     1489.66     1399.23      8.15 o 
   4   4   1     1237.82     1241.68      7.27 o 
   5   4   1     1259.90     1275.50     11.38 o 
   6   4   1      194.83      216.05      2.61 o 
   7   4   1       45.48       43.44      1.48 o 
   8   4   1       81.72       80.70      2.04 o 
   9   4   1      140.88      148.12      3.79 o 
  10   4   1      221.78      226.67      5.93 o 
  11   4   1       20.52       24.72      7.01 o 
  12   4   1        6.76        8.12      5.53 o 
  13   4   1      104.50      117.35     13.65 o 
  14   4   1        7.56        4.73      4.20 o 
  15   4   1       15.67       10.45     12.36 o 
  16   4   1       37.52       58.68      8.93 o 
   1   5   1      128.77      127.11      2.23 o 
   2   5   1      290.26      309.30      3.02 o 
   3   5   1      578.28      540.92      4.14 o 
   4   5   1      387.30      369.80      3.16 o 
   5   5   1      313.33      306.84      3.19 o 
   6   5   1      203.22      201.42      3.12 o 
   7   5   1       12.29       11.61      1.05 o 
   8   5   1       50.92       53.79      2.09 o 
   9   5   1      178.59      190.66      4.79 o 
  10   5   1      114.70      118.15      5.16 o 
  11   5   1       23.46       21.01      6.55 o 
  12   5   1       58.14       56.46     10.33 o 
  13   5   1       67.10       76.43      8.74 o 
  14   5   1        0.74       -1.29      4.02 o 
  15   5   1       11.23       17.54      6.33 o 
  16   5   1       11.73       16.94      7.84 o 
   1   6   1      429.49      420.36      3.66 o 
   2   6   1     1772.65     1673.03     10.10 o 
   3   6   1      786.61      769.87      5.70 o 
   4   6   1      202.85      235.70      3.01 o 
   5   6   1      470.88      455.17      4.84 o 
   6   6   1      101.82       94.19      2.35 o 
   7   6   1       27.15       26.20      2.89 o 
   8   6   1      288.28      295.31      5.02 o 
   9   6   1      267.59      298.67      7.94 o 
  10   6   1       36.17       38.36      5.22 o 
  11   6   1       78.60       91.15      7.43 o 
  12   6   1       20.79       20.29      7.75 o 
  13   6   1       67.53       65.73     11.44 o 
  14   6   1       15.15       24.52      5.81 o 
  15   6   1       64.90       72.49      9.24 o 
   1   7   1      187.28      175.35      2.30 o 
   2   7   1     1044.25     1050.02      9.26 o 
   3   7   1      753.18      743.44      6.68 o 
   4   7   1        1.77        0.42      0.74 o 
   5   7   1      193.37      186.77      3.86 o 
   6   7   1      100.70       94.27      2.80 o 
   7   7   1       40.50       42.64      2.36 o 
   8   7   1       97.19       92.14      3.07 o 
   9   7   1       26.58       29.20      4.23 o 
  10   7   1       11.42        5.75      5.44 o 
  11   7   1       19.86       18.18      4.34 o 
  12   7   1       50.23       54.97      7.76 o 
  13   7   1       24.63       28.73      6.45 o 
  14   7   1       13.63        8.07      5.44 o 
  15   7   1       46.43       56.86     12.08 o 
   1   8   1      144.66      165.43      2.91 o 
   2   8   1      576.69      560.99      5.87 o 
   3   8   1      750.28      791.91      8.25 o 
   4   8   1       13.11       18.10      1.74 o 
   5   8   1       85.29       83.39      2.90 o 
   6   8   1       84.97       88.13      3.07 o 
   7   8   1       20.07       22.27      2.17 o 
   8   8   1       39.15       43.75      3.45 o 
   9   8   1      167.39      174.96     10.52 o 
  10   8   1       20.98       17.56      3.64 o 
  11   8   1       23.85       15.43      3.79 o 
  12   8   1       14.64       10.76      8.76 o 
  13   8   1       13.05        5.74      4.60 o 
  14   8   1       33.36       35.40     13.38 o 
   1   9   1        4.00        3.24      0.71 o 
   2   9   1      312.12      296.06      4.03 o 
   3   9   1       24.89       22.84      1.65 o 
   4   9   1      198.05      201.12      4.28 o 
   5   9   1       98.18       98.36      3.25 o 
   6   9   1       90.42       94.63      3.87 o 
   7   9   1       19.42       15.54      2.18 o 
   8   9   1       18.77       19.76      5.90 o 
   9   9   1       30.70       24.23      4.75 o 
  10   9   1       58.21       60.97      5.59 o 
  11   9   1       14.00        8.19      3.20 o 
  12   9   1        1.18        5.31      7.10 o 
  13   9   1       30.27       35.24      7.23 o 
  14   9   1       12.08        9.81      5.72 o 
   1  10   1       22.88       21.34      1.69 o 
   2  10   1       52.00       49.51      1.89 o 
   3  10   1      117.91      110.52      3.03 o 
   4  10   1       73.09       80.96      2.95 o 
   5  10   1        2.24        3.16      1.58 o 
   6  10   1       19.10       19.74      2.34 o 
   7  10   1       28.94       31.28      3.48 o 
   8  10   1       98.65       95.76      8.18 o 
   9  10   1        6.81        5.45      2.85 o 
  10  10   1       27.81       26.46      4.20 o 
  11  10   1        1.35        6.57      5.72 o 
  12  10   1       28.70       18.80      5.87 o 
  13  10   1        2.77        5.17      4.79 o 
  14  10   1        3.35       13.23      5.88 o 
   1  11   1      124.82      123.01      4.93 o 
   2  11   1      110.39      107.68      4.00 o 
   3  11   1       53.24       54.43      2.89 o 
   4  11   1       34.78       34.04      2.67 o 
   5  11   1       99.40      102.45      6.76 o 
   6  11   1       19.61       17.30      2.56 o 
   7  11   1       18.92       18.49      2.81 o 
   8  11   1       18.84       14.34      4.81 o 
   9  11   1       30.06       27.94      4.07 o 
  10  11   1       38.20       36.95      4.87 o 
  11  11   1        3.32        6.05      4.36 o 
  12  11   1        4.11        4.63      6.27 o 
  13  11   1        0.27        1.75      4.83 o 
   1  12   1        0.72       -0.49      1.33 o 
   2  12   1       56.67       54.57      3.36 o 
   3  12   1       23.99       24.96      2.93 o 
   4  12   1       25.01       29.08      3.28 o 
   5  12   1       17.91       20.12      2.35 o 
   6  12   1        5.18        4.12      1.69 o 
   7  12   1        2.37        3.71      2.64 o 
   8  12   1       58.79       59.73      5.19 o 
   9  12   1        1.01        2.43      2.55 o 
  10  12   1       12.94        9.55      3.43 o 
  11  12   1       24.09       17.85      7.38 o 
  12  12   1        1.19        7.26      4.56 o 
   1  13   1        7.63        6.53      1.97 o 
   2  13   1        1.26        1.56      1.39 o 
   3  13   1      102.29      109.75      4.66 o 
   4  13   1       41.70       36.73      3.56 o 
   5  13   1       21.24       13.63      2.50 o 
   6  13   1        7.62        7.46      2.45 o 
   7  13   1        0.29        2.54      2.73 o 
   8  13   1       16.82       14.55      3.35 o 
   9  13   1        3.98        1.29      2.80 o 
  10  13   1       15.52       14.42      3.99 o 
  11  13   1        6.28        2.41      6.36 o 
   1  14   1        6.32        9.99      2.15 o 
   2  14   1       72.67       80.63      4.32 o 
   3  14   1        8.18        8.25      2.19 o 
   4  14   1       30.85       30.84      3.22 o 
   5  14   1       34.79       41.39      3.89 o 
   6  14   1       13.26        7.46      4.43 o 
   7  14   1       13.33        3.32      4.43 o 
   8  14   1        2.90       -0.18      3.69 o 
   9  14   1        6.92        6.32      7.29 o 
  10  14   1        1.85        4.19      4.15 o 
   1  15   1       17.18       14.05      2.64 o 
   2  15   1       32.43       37.39      4.26 o 
   3  15   1       40.59       43.71      5.43 o 
   4  15   1        3.87        2.37      2.13 o 
   5  15   1        6.02        5.69      2.83 o 
   6  15   1        9.31       12.82      3.65 o 
   7  15   1       17.78       14.73      3.94 o 
   8  15   1        3.73        6.12      3.50 o 
   9  15   1        5.92       -1.84      4.98 o 
   1  16   1       22.90       20.94      2.79 o 
   2  16   1       44.25       41.50      4.43 o 
   3  16   1        7.34        4.77      3.01 o 
   4  16   1        2.03        1.21      2.75 o 
   5  16   1       10.56        7.06      3.32 o 
   6  16   1        3.86        6.52      3.38 o 
   7  16   1        6.99        6.73      3.78 o 
   8  16   1        0.65       -3.26      3.26 o 
   1  17   1       52.76       47.66      8.12 o 
   2  17   1       24.09       24.86      4.43 o 
   3  17   1        2.34        1.43      2.93 o 
   4  17   1        9.82       11.95      3.85 o 
   5  17   1       10.17        7.95      3.81 o 
   6  17   1        2.28        6.79      3.38 o 
   1  18   1       48.00       51.26      6.04 o 
   2  18   1        0.87       -0.06      2.80 o 
   3  18   1        1.29        1.13      3.97 o 
   0   0   2     1548.66     1506.29     18.28 o 
   2   0   2      201.00      143.80      1.79 o 
   4   0   2      445.89      419.39      6.02 o 
   6   0   2      919.53      978.76      9.82 o 
   8   0   2      106.44      116.03      3.77 o 
  10   0   2       98.22       91.34      5.57 o 
  12   0   2       36.77       28.97      7.56 o 
  14   0   2       32.43       20.66      7.20 o 
  16   0   2        1.56       15.87      8.12 o 
   0   1   2      707.38      640.19      5.89 o 
   1   1   2     1434.52     1419.93      7.36 o 
   2   1   2      231.12      204.72      1.78 o 
   3   1   2     1286.57     1268.11      8.09 o 
   4   1   2     1320.31     1294.00      8.50 o 
   5   1   2      173.42      183.73      1.87 o 
   6   1   2      204.88      234.01      2.43 o 
   7   1   2     1196.23     1294.91      9.18 o 
   8   1   2      316.39      340.78      5.00 o 
   9   1   2       85.73       90.37      4.02 o 
  10   1   2      269.89      298.59      6.25 o 
  11   1   2      318.01      324.47     19.04 o 
  12   1   2       76.98       77.53      7.43 o 
  13   1   2       16.02       11.95      4.41 o 
  14   1   2       12.90       24.19      5.40 o 
  15   1   2        4.09        4.24      6.64 o 
  16   1   2        8.35        5.90      8.30 o 
   0   2   2     3600.20     3547.07     26.33 o 
   1   2   2     1563.96     1461.62      7.86 o 
   2   2   2      520.41      522.02      3.51 o 
   3   2   2      309.26      312.91      2.63 o 
   4   2   2     1659.78     1630.34      9.45 o 
   5   2   2      994.59     1001.67      6.80 o 
   6   2   2     1931.80     2023.21     12.59 o 
   7   2   2      481.66      519.78      4.78 o 
   8   2   2       24.71       26.03      1.91 o 
   9   2   2      102.99       90.47      3.55 o 
  10   2   2      127.93      129.30      4.27 o 
  11   2   2      428.68      415.81     11.15 o 
  12   2   2      189.53      174.72      9.82 o 
  13   2   2        2.33        7.19      4.17 o 
  14   2   2        0.02        2.77      4.61 o 
  15   2   2        8.87       16.05      7.56 o 
  16   2   2        0.11        7.19      7.19 o 
   0   3   2      331.94      352.35      3.89 o 
   1   3   2      975.20      890.80      5.26 o 
   2   3   2      466.29      471.36      3.34 o 
   3   3   2      155.15      169.95      2.42 o 
   4   3   2        9.61        6.51      0.56 o 
   5   3   2      230.42      219.90      2.32 o 
   6   3   2       14.96       13.46      0.91 o 
   7   3   2      293.48      306.76      3.82 o 
   8   3   2      520.54      510.18      6.95 o 
   9   3   2       41.24       41.77      2.66 o 
  10   3   2      303.04      287.57      6.79 o 
  11   3   2       90.62       96.62      5.83 o 
  12   3   2       10.89       13.28      5.53 o 
  13   3   2       34.78       30.99      7.56 o 
  14   3   2       39.48       38.37      9.22 o 
  15   3   2        0.19        2.21      5.53 o 
  16   3   2        4.10       -5.59     12.91 o 
   0   4   2     1348.01     1342.84     10.73 o 
   1   4   2      673.30      634.34      4.09 o 
   2   4   2      902.84      844.84      5.12 o 
   3   4   2      500.07      540.08      4.03 o 
   4   4   2      119.50      118.82      1.74 o 
   5   4   2      141.15      146.37      2.18 o 
   6   4   2      681.09      749.19      6.81 o 
   7   4   2      417.58      457.09      5.38 o 
   8   4   2      150.42      137.58      3.51 o 
   9   4   2      284.20      288.84      5.94 o 
  10   4   2      318.30      286.08     11.01 o 
  11   4   2        5.60        4.83      3.06 o 
  12   4   2       41.35       35.24      8.49 o 
  13   4   2       40.03       48.71      9.96 o 
  14   4   2        4.53        6.83      5.90 o 
  15   4   2        1.49        8.30      6.46 o 
  16   4   2        4.35       -0.38      7.19 o 
   0   5   2     1460.83     1534.84     12.29 o 
   1   5   2      200.96      188.12      1.98 o 
   2   5   2      919.45      959.32      6.00 o 
   3   5   2      103.37      126.26      1.74 o 
   4   5   2      534.79      554.14      4.60 o 
   5   5   2       36.14       35.95      1.22 o 
   6   5   2       63.34       64.90      1.66 o 
   7   5   2       93.97       95.42      2.62 o 
   8   5   2      209.65      195.06      4.65 o 
   9   5   2      181.24      182.40      5.99 o 
  10   5   2        0.58       -0.70      2.15 o 
  11   5   2       55.94       52.83      5.90 o 
  12   5   2       69.52       68.36      7.09 o 
  13   5   2       96.97       82.29     12.18 o 
  14   5   2        4.04       13.65      6.27 o 
  15   5   2       21.88       24.17      8.12 o 
   0   6   2       15.96       17.01      1.13 o 
   1   6   2       77.75       80.03      1.44 o 
   2   6   2      870.30      869.12      6.49 o 
   3   6   2     1395.88     1396.59      9.12 o 
   4   6   2     1246.86     1235.52      8.44 o 
   5   6   2      197.37      208.93      2.95 o 
   6   6   2       61.50       64.28      1.91 o 
   7   6   2      295.83      302.40      5.26 o 
   8   6   2       57.23       57.10      3.21 o 
   9   6   2       48.27       45.83      5.04 o 
  10   6   2      116.06      113.04      7.40 o 
  11   6   2       47.11       42.57      5.54 o 
  12   6   2       12.42       12.38      4.25 o 
  13   6   2        3.84       15.68      4.98 o 
  14   6   2      105.92      138.76     15.50 o 
  15   6   2        5.59        2.91      4.24 o 
   0   7   2      361.69      371.23      9.14 o 
   1   7   2      113.70      122.39      3.05 o 
   2   7   2      673.45      667.05      7.39 o 
   3   7   2      476.66      445.77      4.89 o 
   4   7   2      362.17      371.62      4.11 o 
   5   7   2       78.30       81.29      2.24 o 
   6   7   2      107.86      104.42      2.80 o 
   7   7   2       51.31       55.07      3.09 o 
   8   7   2       12.03        8.37      2.29 o 
   9   7   2       37.03       32.56      4.57 o 
  10   7   2       30.47       38.97     10.79 o 
  11   7   2        9.00        8.30      3.62 o 
  12   7   2       16.66       16.75      4.89 o 
  13   7   2        9.47        8.86      6.27 o 
  14   7   2       25.65       51.47     11.25 o 
  15   7   2        2.33       -4.94     11.81 o 
   0   8   2     1408.22     1457.62     17.46 o 
   1   8   2       86.95       87.90      2.52 o 
   2   8   2       17.71       13.60      1.33 o 
   3   8   2      141.14      140.50      2.84 o 
   4   8   2       70.14       66.97      2.35 o 
   5   8   2      142.74      140.27      3.40 o 
   6   8   2      149.27      151.94      4.37 o 
   7   8   2      201.90      203.07      6.93 o 
   8   8   2       38.60       43.87      5.07 o 
   9   8   2       67.65       65.24      6.92 o 
  10   8   2       31.83       22.17      4.21 o 
  11   8   2        3.19        4.98      3.37 o 
  12   8   2        5.25        5.59      4.15 o 
  13   8   2       19.58       16.42      7.75 o 
  14   8   2       56.03       62.66      9.22 o 
   0   9   2      142.62      144.27      4.33 o 
   1   9   2      239.51      240.83      3.81 o 
   2   9   2       14.62       16.05      1.60 o 
   3   9   2      194.65      205.15      3.91 o 
   4   9   2      144.17      142.01      3.40 o 
   5   9   2       71.20       66.86      3.78 o 
   6   9   2       21.73       22.05      2.64 o 
   7   9   2       27.99       31.61      3.54 o 
   8   9   2       37.09       27.91      5.44 o 
   9   9   2        8.43        5.86      3.32 o 
  10   9   2        3.28        4.59      2.86 o 
  11   9   2        9.20        6.94      3.65 o 
  12   9   2       15.23       10.87      6.18 o 
  13   9   2        1.30        5.38      4.83 o 
  14   9   2       51.42       74.60     13.56 o 
   0  10   2        1.25        1.35      1.15 o 
   1  10   2      182.94      198.79      3.65 o 
   2  10   2       86.36       83.17      2.78 o 
   3  10   2       49.58       56.07      2.69 o 
   4  10   2      131.90      134.52      4.33 o 
   5  10   2      108.15      102.51      6.63 o 
   6  10   2       95.45       90.08      5.05 o 
   7  10   2        3.24        5.33      2.37 o 
   8  10   2       14.85        9.13      4.15 o 
   9  10   2       19.29       11.72      3.68 o 
  10  10   2        6.62       13.21      6.09 o 
  11  10   2        2.08        3.36      3.19 o 
  12  10   2        7.41        1.05      3.13 o 
  13  10   2        7.59        5.03      4.75 o 
   0  11   2      471.95      499.64     12.36 o 
   1  11   2      134.68      132.38      4.32 o 
   2  11   2       16.23       20.16      1.97 o 
   3  11   2       29.97       28.07      2.77 o 
   4  11   2      202.15      199.38      6.25 o 
   5  11   2       51.72       62.69      5.17 o 
   6  11   2       15.65       12.41      3.15 o 
   7  11   2       69.71       70.85      6.03 o 
   8  11   2       12.67       13.03      5.26 o 
   9  11   2       14.90       21.43      4.28 o 
  10  11   2        2.15        1.48      2.87 o 
  11  11   2        0.94        5.80      3.27 o 
  12  11   2        1.14        2.29      4.98 o 
  13  11   2        1.30        2.37      4.68 o 
   0  12   2       37.88       39.15      4.15 o 
   1  12   2       22.15       22.81      3.45 o 
   2  12   2      161.67      182.97      8.20 o 
   3  12   2       86.62       90.03      5.06 o 
   4  12   2       80.10       72.91      5.53 o 
   5  12   2       51.89       53.30      5.01 o 
   6  12   2        5.42       -0.11      4.55 o 
   7  12   2       44.25       38.44      4.24 o 
   8  12   2        3.48        3.43      3.06 o 
   9  12   2        5.51        4.00      2.79 o 
  10  12   2        0.65       -3.15      3.15 o 
  11  12   2        3.02        4.20      3.51 o 
  12  12   2        5.64        7.39      4.74 o 
   0  13   2       47.05       46.27      4.67 o 
   1  13   2       28.52       39.01      3.14 o 
   2  13   2       22.39       30.27      3.83 o 
   3  13   2       86.22      106.60      6.26 o 
   4  13   2       96.98       94.88      6.00 o 
   5  13   2        9.30        5.90      3.87 o 
   6  13   2        2.47        3.64      2.77 o 
   7  13   2       33.79       29.71      4.76 o 
   8  13   2       14.17       16.43      3.43 o 
   9  13   2        8.57        1.23      2.85 o 
  10  13   2        6.77        4.53      2.97 o 
  11  13   2        1.12        0.59      3.22 o 
   0  14   2      166.55      187.31     11.26 o 
   1  14   2       33.80       29.91      4.17 o 
   2  14   2       29.97       20.58      6.36 o 
   3  14   2      151.73      149.99      7.30 o 
   4  14   2        3.23        4.87      2.67 o 
   5  14   2        2.42        1.20      2.35 o 
   6  14   2        4.80       -2.40      3.51 o 
   7  14   2       16.00       15.50      5.35 o 
   8  14   2        7.91        4.98      4.61 o 
   9  14   2        5.04        6.70      3.68 o 
  10  14   2       10.75       10.98      4.30 o 
   0  15   2       29.05       12.36      4.43 o 
   1  15   2       24.31       29.06      4.24 o 
   2  15   2       40.95       42.14      4.89 o 
   3  15   2       28.43       28.79      5.63 o 
   4  15   2        4.64        4.05      2.70 o 
   5  15   2        1.99        1.90      3.04 o 
   6  15   2        9.57        9.10      7.19 o 
   7  15   2       12.95       18.00      3.98 o 
   8  15   2       14.82       26.75      6.64 o 
   9  15   2       24.30       25.27      6.83 o 
   0  16   2       35.35       33.76      6.83 o 
   1  16   2       17.01       14.47      3.85 o 
   2  16   2       22.88       25.78      6.55 o 
   3  16   2        1.14        3.66      2.80 o 
   4  16   2        9.12        6.94      3.32 o 
   5  16   2        3.11       -1.32      2.52 o 
   6  16   2        3.80        2.43      2.83 o 
   7  16   2        5.51        4.21      3.12 o 
   8  16   2       12.72       11.79      3.99 o 
   0  17   2       13.36       15.31      5.17 o 
   1  17   2        0.74        0.20      2.47 o 
   2  17   2        5.67        3.52      3.19 o 
   3  17   2        8.48       -0.47      3.19 o 
   4  17   2        3.69        7.11      2.87 o 
   5  17   2        3.33        0.98      3.06 o 
   6  17   2        3.27        3.73      3.19 o 
   0  18   2       17.83       16.97      6.27 o 
   1  18   2        1.54        0.98      2.99 o 
   2  18   2        6.59       11.72      3.45 o 
   3  18   2        2.12        1.60      2.99 o 
   2   0   3     2318.64     2140.76     16.88 o 
   4   0   3     3798.98     4174.86     37.64 o 
   6   0   3      968.72     1085.63     14.64 o 
   8   0   3      119.26      111.49      7.30 o 
  10   0   3      155.81      161.14     11.81 o 
  12   0   3      188.98      191.75     14.58 o 
  14   0   3      115.92      132.12     14.21 o 
   1   1   3      323.63      322.21      2.37 o 
   2   1   3       13.60       14.22      0.58 o 
   3   1   3      420.28      435.92      3.66 o 
   4   1   3      148.14      130.92      2.52 o 
   5   1   3     1844.39     1963.23     17.15 o 
   6   1   3       18.10       15.59      1.40 o 
   7   1   3       55.22       50.16      2.50 o 
   8   1   3        9.09        8.54      1.51 o 
   9   1   3       26.83       25.25      2.20 o 
  10   1   3       60.80       52.73      3.79 o 
  11   1   3       68.48       61.96      5.07 o 
  12   1   3      114.73      114.93      8.27 o 
  13   1   3       12.97       13.54      5.35 o 
  14   1   3        1.14        7.40      4.24 o 
  15   1   3        2.64        5.90      6.46 o 
  16   1   3        2.49        8.30      7.56 o 
   1   2   3      950.79      887.65      5.68 o 
   2   2   3      265.41      240.34      2.03 o 
   3   2   3      631.23      665.03      4.31 o 
   4   2   3      222.20      230.70      2.34 o 
   5   2   3       73.76       68.26      2.32 o 
   6   2   3      428.20      444.17      4.89 o 
   7   2   3      148.30      140.31      3.76 o 
   8   2   3      136.57      137.23      3.98 o 
   9   2   3        0.39       -0.70      1.63 o 
  10   2   3       58.28       57.51      4.61 o 
  11   2   3       81.68       74.21      5.28 o 
  12   2   3       19.61       20.84      3.54 o 
  13   2   3       18.35       22.69      7.19 o 
  14   2   3       49.75       65.31     11.07 o 
  15   2   3        4.43       10.70      6.64 o 
  16   2   3        4.50        8.30      7.56 o 
   1   3   3      917.93      902.92      5.73 o 
   2   3   3     1380.76     1389.31      8.17 o 
   3   3   3      500.46      548.08      3.88 o 
   4   3   3       37.04       36.97      1.07 o 
   5   3   3      174.19      162.87      2.57 o 
   6   3   3      540.89      542.79      5.29 o 
   7   3   3       20.41       20.16      1.88 o 
   8   3   3        0.12        0.89      1.16 o 
   9   3   3      149.46      149.30      6.12 o 
  10   3   3       98.77       90.46      5.38 o 
  11   3   3        0.62        0.80      2.67 o 
  12   3   3       52.77       44.41      6.06 o 
  13   3   3        8.91       13.65      6.27 o 
  14   3   3        4.48        3.51      5.72 o 
  15   3   3       14.30       17.71      7.19 o 
  16   3   3        1.96        3.32      6.27 o 
   1   4   3     1173.23     1168.66      7.41 o 
   2   4   3      478.80      474.15      3.67 o 
   3   4   3      502.67      478.85      3.78 o 
   4   4   3      520.51      493.87      4.06 o 
   5   4   3      177.92      172.90      2.38 o 
   6   4   3      166.99      161.54      2.53 o 
   7   4   3      147.97      148.11      3.68 o 
   8   4   3       97.46      101.90      3.64 o 
   9   4   3      216.06      212.46      8.87 o 
  10   4   3       55.60       50.33      5.45 o 
  11   4   3       24.10       26.32      4.56 o 
  12   4   3       23.29       25.16      4.73 o 
  13   4   3       12.15       14.76      5.72 o 
  14   4   3        1.88        8.49      5.72 o 
  15   4   3       36.57       19.56      7.38 o 
   1   5   3     1892.30     2067.40     10.66 o 
   2   5   3      350.02      379.62      3.27 o 
   3   5   3       43.77       38.18      1.33 o 
   4   5   3       68.53       61.94      1.60 o 
   5   5   3      248.39      252.20      3.46 o 
   6   5   3       73.27       73.53      2.33 o 
   7   5   3      153.29      151.16      4.12 o 
   8   5   3       87.76       73.80     10.33 o 
   9   5   3      585.42      566.40     15.49 o 
  10   5   3       92.84       94.52      6.83 o 
  11   5   3       74.96       67.22     10.98 o 
  12   5   3        8.08        6.11      3.32 o 
  13   5   3       28.56       25.09      7.56 o 
  14   5   3        1.14        4.24      5.17 o 
  15   5   3        0.02        7.38      4.61 o 
   1   6   3      389.50      388.41      3.97 o 
   2   6   3      572.99      549.06      4.43 o 
   3   6   3       92.82       93.56      1.78 o 
   4   6   3       50.44       42.64      1.39 o 
   5   6   3      307.32      316.89      3.93 o 
   6   6   3      209.33      203.04      3.89 o 
   7   6   3       64.91       70.05     11.47 o 
   8   6   3       16.41       20.41      3.54 o 
   9   6   3      272.22      283.18     10.73 o 
  10   6   3       18.29       22.43      4.12 o 
  11   6   3        1.88        7.85      3.23 o 
  12   6   3        2.60        3.44      2.87 o 
  13   6   3       10.05       15.87      4.70 o 
  14   6   3        2.31       11.25      6.46 o 
  15   6   3        3.80       11.62      7.38 o 
   1   7   3       39.91       39.79      1.75 o 
   2   7   3      231.97      238.55      3.35 o 
   3   7   3      687.53      673.17      6.26 o 
   4   7   3       66.73       67.92      2.18 o 
   5   7   3       58.35       57.57      2.02 o 
   6   7   3       44.64       40.72      2.84 o 
   7   7   3       51.76       56.07      9.96 o 
   8   7   3      204.74      206.02     15.41 o 
   9   7   3       87.28       84.10      7.29 o 
  10   7   3       21.54       16.95      3.58 o 
  11   7   3        4.46        5.67      3.10 o 
  12   7   3        0.08        0.39      2.77 o 
  13   7   3        5.88       12.18      4.54 o 
  14   7   3        2.18        0.37      5.17 o 
   1   8   3      137.88      153.81      3.08 o 
   2   8   3      603.97      625.70      6.71 o 
   3   8   3      126.34      128.34      3.07 o 
   4   8   3       96.63      113.04      3.00 o 
   5   8   3      657.50      658.69     10.75 o 
   6   8   3       49.28       45.51      3.61 o 
   7   8   3       68.17       72.99      5.58 o 
   8   8   3       53.43       56.16      5.45 o 
   9   8   3       48.39       44.32     15.59 o 
  10   8   3        4.04        6.22      3.05 o 
  11   8   3       26.84       23.51      4.52 o 
  12   8   3       33.06       39.62      5.89 o 
  13   8   3        8.86       12.38      4.69 o 
  14   8   3        4.70       15.87      7.75 o 
   1   9   3        7.34        5.87      0.97 o 
   2   9   3       27.53       25.50      1.84 o 
   3   9   3       54.39       54.27      3.16 o 
   4   9   3      326.00      324.05      7.18 o 
   5   9   3      181.77      193.29      5.69 o 
   6   9   3       86.19       81.58      4.71 o 
   7   9   3       69.00       65.13      9.69 o 
   8   9   3       42.31       23.89      4.70 o 
   9   9   3       24.75       39.11      8.49 o 
  10   9   3       26.20       17.92      7.38 o 
  11   9   3       12.99       18.19      4.33 o 
  12   9   3        2.11        5.39      3.89 o 
  13   9   3       29.56       33.12      6.21 o 
   1  10   3       15.39       10.70      1.71 o 
   2  10   3       94.73       98.14      8.08 o 
   3  10   3      317.28      331.12      8.41 o 
   4  10   3      656.80      654.12     12.75 o 
   5  10   3      382.30      379.67     11.36 o 
   6  10   3       80.81       77.63      5.72 o 
   7  10   3       59.00       56.09      5.41 o 
   8  10   3        8.87       13.85      3.37 o 
   9  10   3        0.60        3.05      2.75 o 
  10  10   3        5.95        5.41      3.04 o 
  11  10   3        2.26        2.42      3.06 o 
  12  10   3       31.55       47.46      6.64 o 
  13  10   3       13.20       12.62      4.60 o 
   1  11   3        2.29        1.59      2.21 o 
   2  11   3      123.90      121.91      5.76 o 
   3  11   3       83.47       90.55      5.63 o 
   4  11   3      198.57      197.63     11.44 o 
   5  11   3      106.87      117.01      9.50 o 
   6  11   3      126.13      117.08      7.00 o 
   7  11   3       60.33       56.72      5.58 o 
   8  11   3       51.62       49.74      5.70 o 
   9  11   3        6.19        4.12      3.12 o 
  10  11   3        9.87       11.13      3.85 o 
  11  11   3        4.95        1.10      3.14 o 
  12  11   3        8.08        8.48      4.21 o 
   1  12   3        9.00        8.13      3.87 o 
   2  12   3       48.27       49.44      6.09 o 
   3  12   3       65.34       67.99      4.63 o 
   4  12   3       52.93       55.90      7.84 o 
   5  12   3        7.92        8.80      2.95 o 
   6  12   3        1.39       -0.98      2.17 o 
   7  12   3        2.30        2.92      2.65 o 
   8  12   3       11.97        9.84      3.41 o 
   9  12   3        9.80       10.12      3.70 o 
  10  12   3        1.96        4.66      3.19 o 
  11  12   3       21.64       18.21      4.86 o 
  12  12   3        4.05        0.74      4.87 o 
   1  13   3       94.95       89.04     10.52 o 
   2  13   3       40.45       39.82      4.06 o 
   3  13   3       19.22       24.19      3.32 o 
   4  13   3       10.90       13.68      2.83 o 
   5  13   3       20.13       19.56      4.80 o 
   6  13   3       73.39       78.95      6.47 o 
   7  13   3       30.65       29.79     12.82 o 
   8  13   3       85.38       89.95      7.43 o 
   9  13   3       41.13       46.33      5.83 o 
  10  13   3        4.79       -0.05      6.77 o 
  11  13   3       10.30        6.85      3.93 o 
   1  14   3       33.35       27.42      3.78 o 
   2  14   3        2.73       -1.68      1.68 o 
   3  14   3       59.24       61.66      6.37 o 
   4  14   3        7.70       17.24      3.45 o 
   5  14   3       30.98       25.17      4.17 o 
   6  14   3        3.69        8.12      3.87 o 
   7  14   3        9.11        6.46      3.87 o 
   8  14   3        1.48        3.57      3.32 o 
   9  14   3       65.24       64.20      7.66 o 
  10  14   3        4.42        3.78      3.45 o 
   1  15   3       29.48       21.12      3.59 o 
   2  15   3        3.35        3.57      2.13 o 
   3  15   3       14.34       14.02      3.51 o 
   4  15   3        2.92        6.10      2.92 o 
   5  15   3        3.27        2.37      2.47 o 
   6  15   3        0.43        3.80      3.06 o 
   7  15   3       16.37       20.29      5.90 o 
   8  15   3        1.24        3.32      4.61 o 
   1  16   3        2.33        2.58      2.61 o 
   2  16   3        2.96        2.93      2.95 o 
   3  16   3        6.21        3.74      2.86 o 
   4  16   3        5.25        6.89      2.80 o 
   5  16   3        3.03       -1.10      2.57 o 
   6  16   3        1.26        2.90      3.10 o 
   7  16   3        0.02       -2.99      2.99 o 
   1  17   3       11.75        4.89      2.87 o 
   2  17   3       12.34       12.02      3.38 o 
   3  17   3        7.22        9.30      3.78 o 
   4  17   3        7.22        7.46      3.32 o 
   5  17   3        1.68       -1.62      3.78 o 
   0   0   4     3749.35     4006.99     44.21 o 
   2   0   4      464.47      519.03      7.07 o 
   4   0   4      763.56      668.45     12.50 o 
   6   0   4      479.06      476.77      8.85 o 
   8   0   4        8.44        5.27      2.39 o 
  10   0   4        2.81        3.05      2.69 o 
  12   0   4       36.78       31.95      5.27 o 
  14   0   4       17.10       21.58      7.19 o 
   0   1   4     2508.06     2512.25     18.49 o 
   1   1   4      777.38      785.45      5.21 o 
   2   1   4      563.16      658.52      4.78 o 
   3   1   4      161.81      155.91      1.80 o 
   4   1   4       12.85       12.21      0.85 o 
   5   1   4       37.61       34.41      1.94 o 
   6   1   4       81.33       85.74      3.00 o 
   7   1   4       89.07       92.51      3.24 o 
   8   1   4        2.65        1.52      1.54 o 
   9   1   4       20.05       17.57      4.69 o 
  10   1   4        2.53        0.81      2.00 o 
  11   1   4       42.48       41.09      4.46 o 
  12   1   4       11.61       14.30      3.35 o 
  13   1   4       11.63        8.74      6.83 o 
  14   1   4        1.97       10.52      7.19 o 
  15   1   4       51.77       57.56     10.70 o 
   0   2   4      497.13      544.60      6.29 o 
   1   2   4      548.20      565.05      3.85 o 
   2   2   4      992.64     1076.24      6.73 o 
   3   2   4      318.18      329.25      3.46 o 
   4   2   4      447.72      439.06      3.71 o 
   5   2   4      195.18      236.99      2.89 o 
   6   2   4        4.80        2.24      0.98 o 
   7   2   4        7.15        4.46      1.23 o 
   8   2   4       74.00       80.79      4.14 o 
   9   2   4       14.34       14.20      2.57 o 
  10   2   4       40.75       39.60      3.96 o 
  11   2   4       43.27       39.32      4.34 o 
  12   2   4       10.26       10.32      3.05 o 
  13   2   4       84.52       73.80     11.26 o 
  14   2   4        9.88       18.82      7.56 o 
  15   2   4        3.40       12.91      7.93 o 
   0   3   4     1707.72     1997.30     17.02 o 
   1   3   4      307.79      321.54      3.16 o 
   2   3   4      193.33      208.03      2.07 o 
   3   3   4      147.20      160.32      2.01 o 
   4   3   4      313.54      319.94      3.14 o 
   5   3   4      570.59      610.41      6.35 o 
   6   3   4        8.73        7.06      1.15 o 
   7   3   4       32.85       33.16      2.18 o 
   8   3   4       13.30       17.32      2.24 o 
   9   3   4       23.55       24.77      3.26 o 
  10   3   4       35.56       44.04      4.28 o 
  11   3   4      106.99       89.17     10.89 o 
  12   3   4       20.39       21.95      4.24 o 
  13   3   4       44.27       34.88      7.47 o 
  14   3   4       11.21       17.53      7.38 o 
  15   3   4       62.05       87.08     13.47 o 
   0   4   4      123.09      138.51      2.87 o 
   1   4   4      139.03      120.29      1.89 o 
   2   4   4      174.50      173.56      2.93 o 
   3   4   4       43.31       37.54      1.18 o 
   4   4   4       28.31       27.79      1.05 o 
   5   4   4       81.65       77.26      2.11 o 
   6   4   4       86.17       86.47      2.92 o 
   7   4   4       36.02       28.82      2.68 o 
   8   4   4        5.13        6.20      1.83 o 
   9   4   4       32.36       29.56      4.43 o 
  10   4   4       49.58       51.66      5.72 o 
  11   4   4       33.04       26.14      9.78 o 
  12   4   4        3.64        2.86      3.14 o 
  13   4   4        8.30        9.09      3.54 o 
  14   4   4        7.87       13.65      6.64 o 
  15   4   4       20.66       35.42      9.78 o 
   0   5   4      162.94      165.37      3.48 o 
   1   5   4      634.13      634.68      5.74 o 
   2   5   4      315.08      340.01      3.83 o 
   3   5   4      398.34      465.85      4.38 o 
   4   5   4       47.79       50.07      2.33 o 
   5   5   4      138.22      151.95      3.75 o 
   6   5   4       39.41       37.72      2.21 o 
   7   5   4      165.23      173.98      6.14 o 
   8   5   4      160.94      148.58      6.24 o 
   9   5   4       18.53       17.86      3.68 o 
  10   5   4       69.68       59.97      6.00 o 
  11   5   4       15.69       17.16      6.46 o 
  12   5   4        1.18        2.85      2.73 o 
  13   5   4        3.97        4.49      3.51 o 
  14   5   4        5.00       12.36      6.64 o 
  15   5   4       12.58       21.58      8.49 o 
   0   6   4      334.86      292.28      6.36 o 
   1   6   4      242.98      240.64      3.15 o 
   2   6   4      180.56      174.86      2.74 o 
   3   6   4       34.09       39.61      1.41 o 
   4   6   4       47.74       52.20      1.65 o 
   5   6   4       63.23       66.39      2.39 o 
   6   6   4      378.88      352.44     13.87 o 
   7   6   4      282.25      277.42     11.46 o 
   8   6   4        0.29       -0.62      1.90 o 
   9   6   4       15.70       16.88      6.00 o 
  10   6   4       55.75       49.69      5.80 o 
  11   6   4       62.64       50.98      6.12 o 
  12   6   4       40.40       36.67      5.25 o 
  13   6   4        8.31        9.35      3.98 o 
  14   6   4        6.24        7.38      5.35 o 
   0   7   4       32.56       26.24      2.49 o 
   1   7   4       38.85       41.85      2.48 o 
   2   7   4        1.68        1.75      0.79 o 
   3   7   4       20.52       18.70      1.49 o 
   4   7   4       30.29       29.50      1.71 o 
   5   7   4      122.86      119.21      4.20 o 
   6   7   4      513.12      509.82     10.81 o 
   7   7   4      392.01      381.22     22.79 o 
   8   7   4      182.26      183.57      8.46 o 
   9   7   4       55.34       50.21      5.54 o 
  10   7   4       13.66       16.26      3.89 o 
  11   7   4       21.81       30.36      5.27 o 
  12   7   4       24.67       15.09      4.08 o 
  13   7   4        0.04        3.06      7.93 o 
  14   7   4        9.44        6.59      6.83 o 
   0   8   4       48.70       57.64      2.52 o 
   1   8   4      113.56      109.92      2.80 o 
   2   8   4       96.29      107.71      3.04 o 
   3   8   4      353.51      385.69      7.86 o 
   4   8   4      214.98      209.39      9.00 o 
   5   8   4      163.99      155.72      4.93 o 
   6   8   4      134.41      143.03      6.96 o 
   7   8   4      128.24      124.41      8.03 o 
   8   8   4      166.00      173.73     13.38 o 
   9   8   4        2.70        1.35      2.35 o 
  10   8   4       84.98       85.55      7.23 o 
  11   8   4        2.57        2.01      3.14 o 
  12   8   4        6.29        4.35      3.07 o 
  13   8   4       13.08       13.92      4.83 o 
  14   8   4        8.43        7.93      6.46 o 
   0   9   4      147.98      153.10      4.48 o 
   1   9   4        9.54       10.14      1.52 o 
   2   9   4       33.02       33.06      2.34 o 
   3   9   4       16.95       18.56      2.03 o 
   4   9   4       87.54       90.26      4.47 o 
   5   9   4       82.47       91.72      4.79 o 
   6   9   4      418.36      449.55     12.77 o 
   7   9   4      123.75      128.49     12.55 o 
   8   9   4       19.83        9.51      3.19 o 
   9   9   4       20.03       13.45      3.59 o 
  10   9   4        2.86       -0.06      2.88 o 
  11   9   4       42.27       38.67      5.85 o 
  12   9   4        2.59        3.14      2.96 o 
  13   9   4        6.92       11.92      4.43 o 
   0  10   4      172.13      181.26      7.20 o 
   1  10   4        1.73        4.14      1.37 o 
   2  10   4      106.93      115.50      7.18 o 
   3  10   4       17.58       12.13      2.41 o 
   4  10   4      391.14      379.97     23.82 o 
   5  10   4       37.00       27.84      8.67 o 
   6  10   4      152.45      139.45      7.27 o 
   7  10   4      140.10      158.26      8.22 o 
   8  10   4       22.50       15.98      4.02 o 
   9  10   4       24.87       26.78      4.67 o 
  10  10   4        7.03        3.74      3.41 o 
  11  10   4       17.46       22.93      4.68 o 
  12  10   4       11.87        9.91      4.13 o 
   0  11   4       20.48       25.09      3.87 o 
   1  11   4        0.57        0.63      1.40 o 
   2  11   4       21.53       18.68      3.32 o 
   3  11   4       62.71       65.69     11.81 o 
   4  11   4       28.33       31.20      5.07 o 
   5  11   4       34.21       33.10      6.92 o 
   6  11   4       45.11       40.29     10.24 o 
   7  11   4      176.16      182.71      8.86 o 
   8  11   4       86.27       86.59      7.14 o 
   9  11   4       25.19       18.63      4.30 o 
  10  11   4       26.97       37.86      5.66 o 
  11  11   4       19.23       26.45      5.31 o 
  12  11   4        0.31        7.35      3.91 o 
   0  12   4       54.24       60.15      5.90 o 
   1  12   4        4.48        2.30      1.76 o 
   2  12   4       32.02       32.94      3.39 o 
   3  12   4        5.19        6.48      2.57 o 
   4  12   4       47.07       39.42      4.37 o 
   5  12   4       27.91       23.61      3.98 o 
   6  12   4      121.53      137.05      7.93 o 
   7  12   4      101.11      108.04      7.47 o 
   8  12   4       45.58       53.18      7.75 o 
   9  12   4        4.87        2.04      3.00 o 
  10  12   4       26.74       32.91      5.90 o 
  11  12   4       13.56       21.87      5.63 o 
   0  13   4       55.97       63.10      6.46 o 
   1  13   4       25.10       27.40      3.38 o 
   2  13   4       13.60        8.62      2.47 o 
   3  13   4        9.54       11.55      2.60 o 
   4  13   4       42.88       42.25      6.09 o 
   5  13   4       31.00       19.73      6.27 o 
   6  13   4       80.01       81.71      9.96 o 
   7  13   4       18.74       16.92      3.96 o 
   8  13   4        7.57        7.31      3.99 o 
   9  13   4        4.96        3.73      6.64 o 
  10  13   4       28.96       38.10      6.39 o 
   0  14   4       29.25       26.57      4.80 o 
   1  14   4        0.94        0.24      1.63 o 
   2  14   4       31.17       37.27      5.90 o 
   3  14   4        2.80        3.80      2.54 o 
   4  14   4        0.31       -1.96      3.14 o 
   5  14   4       16.32       19.19      4.98 o 
   6  14   4       14.39       18.26      5.17 o 
   7  14   4       22.86       22.69      6.09 o 
   8  14   4       30.37       34.45      6.73 o 
   9  14   4        2.63        0.72      3.97 o 
   0  15   4       36.10       36.53      6.27 o 
   1  15   4       27.26       26.14      4.04 o 
   2  15   4       28.70       37.48      6.18 o 
   3  15   4       11.76       14.11      3.06 o 
   4  15   4        6.73        7.75      4.06 o 
   5  15   4        0.01        1.02      3.32 o 
   6  15   4        1.36        0.92      2.77 o 
   7  15   4       12.53       11.99      5.17 o 
   8  15   4        8.20        8.85      4.80 o 
   0  16   4       11.87        2.77      3.32 o 
   1  16   4        3.58        7.84      2.95 o 
   2  16   4        4.61        0.64      2.28 o 
   3  16   4        3.75        4.02      2.47 o 
   4  16   4       18.70       16.07      3.72 o 
   5  16   4        0.82        0.64      3.32 o 
   6  16   4        4.44        1.45      4.80 o 
   0  17   4        6.83        4.24      4.24 o 
   1  17   4        2.54        4.39      2.93 o 
   2  17   4        8.99        2.13      2.73 o 
   3  17   4        5.25        5.92      3.78 o 
   2   0   5      448.13      500.31      6.41 o 
   4   0   5      117.95      116.54      5.06 o 
   6   0   5      221.72      213.40      8.75 o 
   8   0   5       54.68       48.51      5.70 o 
  10   0   5        8.16        9.41      4.98 o 
  12   0   5       60.21       57.56     10.33 o 
  14   0   5        6.73       10.15      7.56 o 
   1   1   5      610.49      662.26      4.76 o 
   2   1   5       94.90       87.37      1.87 o 
   3   1   5      685.16      714.34      5.72 o 
   4   1   5       24.23       24.16      1.80 o 
   5   1   5      160.49      160.90      3.82 o 
   6   1   5      378.15      338.08      5.96 o 
   7   1   5       83.97       86.41      3.92 o 
   8   1   5        1.38        0.09      1.47 o 
   9   1   5      149.40      147.54      6.58 o 
  10   1   5        0.22        0.81      2.06 o 
  11   1   5        6.21        3.58      2.41 o 
  12   1   5       27.34       20.00      3.59 o 
  13   1   5       16.55       20.53      7.93 o 
  14   1   5       18.62       26.20      8.30 o 
  15   1   5        4.11        9.78      7.38 o 
   1   2   5      231.34      273.57      3.91 o 
   2   2   5      177.57      178.62      2.34 o 
   3   2   5      135.77      146.74      2.04 o 
   4   2   5      730.98      727.88      9.31 o 
   5   2   5      455.62      468.20      8.16 o 
   6   2   5      102.40      100.75      3.15 o 
   7   2   5      200.33      187.31      5.28 o 
   8   2   5      131.19      134.93      5.40 o 
   9   2   5      110.08       99.91      5.12 o 
  10   2   5       23.16       13.77      3.11 o 
  11   2   5       40.64       38.21      7.74 o 
  12   2   5        2.88        2.29      3.27 o 
  13   2   5        0.28        5.39      3.41 o 
  14   2   5        4.65        6.83      5.72 o 
  15   2   5        4.61        9.96      8.12 o 
   1   3   5      100.38      118.50      1.89 o 
   2   3   5      346.30      374.49      3.46 o 
   3   3   5       40.63       44.31      1.43 o 
   4   3   5      169.32      164.82      3.16 o 
   5   3   5       72.74       68.01      2.58 o 
   6   3   5       24.67       23.98      2.32 o 
   7   3   5      287.75      277.01      6.41 o 
   8   3   5      165.54      169.43      9.35 o 
   9   3   5      222.15      200.44      6.58 o 
  10   3   5       21.48       19.74      3.32 o 
  11   3   5       31.50       19.98      3.98 o 
  12   3   5        2.97        2.05      3.12 o 
  13   3   5        7.49        7.18      5.26 o 
  14   3   5       18.69       15.50      7.19 o 
   1   4   5       91.48       88.48      2.10 o 
   2   4   5      165.01      153.11      2.01 o 
   3   4   5        3.32        2.10      0.63 o 
   4   4   5       29.46       30.10      2.05 o 
   5   4   5       46.58       44.27      2.84 o 
   6   4   5      294.39      282.74      6.27 o 
   7   4   5      330.77      340.98      7.88 o 
   8   4   5      218.08      213.62      6.43 o 
   9   4   5      110.83      135.97      6.45 o 
  10   4   5       12.51       12.46      3.59 o 
  11   4   5       57.19       46.21      6.00 o 
  12   4   5       26.07       33.82     13.65 o 
  13   4   5        0.09        8.30      8.49 o 
  14   4   5       13.46        5.33      4.02 o 
   1   5   5        2.80        1.78      0.86 o 
   2   5   5      261.90      299.08      3.57 o 
   3   5   5      138.19      154.72      2.28 o 
   4   5   5       66.13       73.78      2.35 o 
   5   5   5      208.44      214.69      5.57 o 
   6   5   5      170.63      154.34      4.60 o 
   7   5   5      153.88      168.31      8.27 o 
   8   5   5      270.57      289.71      8.77 o 
   9   5   5       56.68       58.13      4.90 o 
  10   5   5        0.71       -0.79      2.26 o 
  11   5   5       10.19       14.75      4.04 o 
  12   5   5        1.58        0.73      2.99 o 
  13   5   5       32.96       29.02      5.70 o 
  14   5   5       14.84       18.35      4.89 o 
   1   6   5      144.85      145.51      4.38 o 
   2   6   5        2.80        1.81      0.95 o 
   3   6   5      159.30      156.80      3.14 o 
   4   6   5      108.09      101.32      3.46 o 
   5   6   5      549.60      585.66     10.39 o 
   6   6   5       16.46       14.25      2.58 o 
   7   6   5       55.55       54.97      4.23 o 
   8   6   5       20.07       19.88      3.14 o 
   9   6   5      114.80      139.82      6.84 o 
  10   6   5       56.69       47.50      5.85 o 
  11   6   5        1.85        0.74      2.97 o 
  12   6   5       45.14       43.65      5.96 o 
  13   6   5        1.26        0.20      5.53 o 
  14   6   5       16.15       16.72      5.08 o 
   1   7   5       17.47       18.00      1.29 o 
   2   7   5      108.02      108.78      2.56 o 
   3   7   5       70.56       66.27      2.89 o 
   4   7   5      138.29      141.21      5.99 o 
   5   7   5      391.13      407.53      9.38 o 
   6   7   5       13.84       18.17      3.24 o 
   7   7   5       41.84       40.71      7.38 o 
   8   7   5       65.44       77.18      7.20 o 
   9   7   5       26.84       26.58      4.30 o 
  10   7   5        3.54        2.39      2.62 o 
  11   7   5        3.84        2.57      3.69 o 
  12   7   5       22.86       19.20      4.73 o 
  13   7   5        0.73        3.52      3.75 o 
   1   8   5       68.04       88.32      3.88 o 
   2   8   5       80.94       84.23      3.14 o 
   3   8   5      182.15      182.87      5.26 o 
   4   8   5       80.87       88.02      4.52 o 
   5   8   5      285.39      269.90      7.60 o 
   6   8   5      210.17      212.68      8.40 o 
   7   8   5      109.63      107.98      6.79 o 
   8   8   5       57.43       53.22      5.53 o 
   9   8   5       22.96       21.39      4.16 o 
  10   8   5       42.40       52.95     10.70 o 
  11   8   5       39.76       39.98      5.94 o 
  12   8   5       11.30       13.90      4.48 o 
  13   8   5        6.88       -4.12      9.32 o 
   1   9   5       70.40       72.49      3.41 o 
   2   9   5       17.32       17.01      2.04 o 
   3   9   5       75.55       82.52      4.27 o 
   4   9   5       41.65       54.63      5.81 o 
   5   9   5       20.84       16.69      3.16 o 
   6   9   5      193.04      203.76      8.33 o 
   7   9   5       54.74       56.01      5.53 o 
   8   9   5       89.21       82.53      9.04 o 
   9   9   5        5.05        3.84      3.60 o 
  10   9   5       63.10       68.25      7.03 o 
  11   9   5        6.69       10.60      4.04 o 
  12   9   5       19.11       20.68      9.32 o 
   1  10   5        9.38       10.93      1.98 o 
   2  10   5       37.35       30.94      7.47 o 
   3  10   5       49.94       53.19      4.27 o 
   4  10   5        3.51        6.86      2.46 o 
   5  10   5       43.13       47.00      4.71 o 
   6  10   5       40.56       39.22      4.39 o 
   7  10   5       49.58       59.81      7.20 o 
   8  10   5       15.43       11.21      3.48 o 
   9  10   5        0.58        0.78      2.71 o 
  10  10   5        4.66        5.91      3.60 o 
  11  10   5        9.99       10.75      3.96 o 
  12  10   5        3.96        9.58      4.06 o 
   1  11   5      141.23      143.61      4.84 o 
   2  11   5       10.70        9.02      2.49 o 
   3  11   5       56.56       51.30      5.07 o 
   4  11   5        6.95        7.81      4.24 o 
   5  11   5        9.17        4.23      2.56 o 
   6  11   5       26.82       26.37      4.16 o 
   7  11   5       49.24       50.55      5.62 o 
   8  11   5        0.61       -0.62      2.67 o 
   9  11   5       10.88        9.85      3.75 o 
  10  11   5        0.22       -2.56      5.35 o 
  11  11   5       15.85        9.09      3.94 o 
   1  12   5      118.39      116.73      9.13 o 
   2  12   5       37.52       41.78      3.59 o 
   3  12   5       17.91       13.08      4.15 o 
   4  12   5        1.28        4.50      2.48 o 
   5  12   5      157.66      150.17      7.95 o 
   6  12   5        1.19        2.98      2.58 o 
   7  12   5       10.01       10.15      3.55 o 
   8  12   5       12.10       15.66      3.99 o 
   9  12   5       27.35       26.77      7.38 o 
  10  12   5        9.25        4.49      3.77 o 
   1  13   5        5.20        5.18      2.28 o 
   2  13   5       23.65       27.37      3.38 o 
   3  13   5       87.86      102.27     10.24 o 
   4  13   5       28.39       30.81      5.53 o 
   5  13   5       55.27       71.31      6.18 o 
   6  13   5        4.74        0.95      2.69 o 
   7  13   5       34.57       25.12      8.76 o 
   8  13   5        9.10        6.78      3.31 o 
   9  13   5        1.94        2.09      3.48 o 
   1  14   5        4.75        3.14      2.22 o 
   2  14   5        5.62        2.51      2.95 o 
   3  14   5        4.50        4.34      2.48 o 
   4  14   5       29.25       32.56      4.04 o 
   5  14   5       15.55       17.71      4.80 o 
   6  14   5        4.09        2.95      3.32 o 
   7  14   5        5.29        5.72      4.43 o 
   8  14   5       10.53       11.50      4.61 o 
   1  15   5        1.64        5.03      2.54 o 
   2  15   5        9.41        5.71      2.67 o 
   3  15   5        4.70        4.35      3.41 o 
   4  15   5       16.41       18.46      3.32 o 
   5  15   5       11.80        6.63      4.61 o 
   6  15   5       16.73       20.66      5.72 o 
   1  16   5        2.83        6.54      2.80 o 
   2  16   5       10.95       13.98      3.51 o 
   3  16   5        4.06        3.04      2.48 o 
   4  16   5        4.25       -0.74      2.61 o 
   0   0   6       50.61       51.16     10.15 o 
   2   0   6      338.33      361.65      5.78 o 
   4   0   6       67.36       66.33      5.89 o 
   6   0   6       62.46       52.58      5.85 o 
   8   0   6      916.80      990.16     24.45 o 
  10   0   6      394.08      385.90     21.05 o 
  12   0   6        5.00        7.75      6.09 o 
  14   0   6       13.79       25.09      9.41 o 
   0   1   6       63.82       67.80      2.75 o 
   1   1   6       60.73       70.93      2.02 o 
   2   1   6      177.11      179.70      3.63 o 
   3   1   6      127.85      128.49      4.07 o 
   4   1   6      283.25      257.58      5.80 o 
   5   1   6       24.97       28.33      3.09 o 
   6   1   6      273.94      280.57     11.06 o 
   7   1   6      232.47      240.85      7.56 o 
   8   1   6      247.28      252.68      8.03 o 
   9   1   6       88.46      105.33      6.77 o 
  10   1   6        5.01        1.94      3.52 o 
  11   1   6       21.62       17.73      4.56 o 
  12   1   6        3.97        2.95      3.91 o 
  13   1   6        8.75        0.92      6.46 o 
  14   1   6        0.18        3.32      6.46 o 
   0   2   6      175.97      201.65      3.90 o 
   1   2   6      203.43      216.63      2.70 o 
   2   2   6       38.75       47.37      1.72 o 
   3   2   6       76.89       82.58      3.21 o 
   4   2   6       11.17       12.30      1.46 o 
   5   2   6      109.27      112.45      4.18 o 
   6   2   6       11.83       11.15      1.99 o 
   7   2   6      698.56      702.90     13.52 o 
   8   2   6      268.27      291.86      7.27 o 
   9   2   6       40.38       39.96      3.87 o 
  10   2   6       69.25       66.71      5.52 o 
  11   2   6       26.91       21.25      3.66 o 
  12   2   6        9.27        9.33      3.69 o 
  13   2   6        5.36       18.26      7.01 o 
  14   2   6        0.98       -0.18      6.27 o 
   0   3   6       42.50       41.31      1.86 o 
   1   3   6      144.66      148.86      2.45 o 
   2   3   6      178.03      170.10      2.73 o 
   3   3   6      215.12      216.19      5.34 o 
   4   3   6      351.95      351.62      6.80 o 
   5   3   6      165.90      169.23      4.81 o 
   6   3   6      105.81      105.68      4.22 o 
   7   3   6       36.44       29.82      2.79 o 
   8   3   6        4.95        6.70      1.87 o 
   9   3   6       28.49       20.89      3.15 o 
  10   3   6        7.35        4.92      3.12 o 
  11   3   6        9.15        9.31      3.96 o 
  12   3   6        0.52       -2.91      3.06 o 
  13   3   6        0.43       -1.93      3.38 o 
  14   3   6        2.66        1.65      4.07 o 
   0   4   6      161.55      162.15      4.62 o 
   1   4   6       34.69       32.58      1.80 o 
   2   4   6      104.88       98.06      2.08 o 
   3   4   6      314.38      314.13      5.05 o 
   4   4   6      202.56      211.72      7.18 o 
   5   4   6       14.57       14.49      2.22 o 
   6   4   6       21.43       25.41      2.98 o 
   7   4   6      181.00      190.60      5.62 o 
   8   4   6        8.45       11.58      2.70 o 
   9   4   6       64.80       75.85     10.87 o 
  10   4   6        4.79        9.15      2.84 o 
  11   4   6       18.04       12.70      3.94 o 
  12   4   6        3.36        5.41      3.31 o 
  13   4   6       11.35       13.00      4.70 o 
  14   4   6        5.55       15.31      5.52 o 
   0   5   6       24.33       29.92      2.55 o 
   1   5   6       53.54       58.30      2.27 o 
   2   5   6      164.19      175.39      3.33 o 
   3   5   6      310.83      318.13      5.71 o 
   4   5   6      736.09      766.60     11.51 o 
   5   5   6      527.46      529.29      8.99 o 
   6   5   6      584.74      605.54     11.37 o 
   7   5   6        3.75        4.27      2.00 o 
   8   5   6       14.91       10.06      2.68 o 
   9   5   6       58.61       56.17      4.92 o 
  10   5   6       10.98        9.98      3.06 o 
  11   5   6       10.19       15.52      3.98 o 
  12   5   6       18.92       29.67      5.29 o 
  13   5   6       12.69       18.76      5.01 o 
   0   6   6       81.63       77.01      3.67 o 
   1   6   6        0.66        0.78      1.13 o 
   2   6   6       82.73       75.22      2.73 o 
   3   6   6        8.54        7.75      1.54 o 
   4   6   6       60.49       62.14      3.39 o 
   5   6   6       50.48       59.83      3.61 o 
   6   6   6       20.57       15.17      2.40 o 
   7   6   6       60.15       56.00      4.40 o 
   8   6   6       16.30       12.67      2.73 o 
   9   6   6        6.71        4.48      2.58 o 
  10   6   6       10.96        9.92      3.77 o 
  11   6   6        5.47       11.16      3.51 o 
  12   6   6       23.43       27.46      5.41 o 
  13   6   6        2.59        5.70      4.02 o 
   0   7   6      118.38      141.60      4.79 o 
   1   7   6       95.83       83.66      3.34 o 
   2   7   6       66.46       68.90      4.18 o 
   3   7   6       20.56       17.51      2.24 o 
   4   7   6       14.78       10.96      3.24 o 
   5   7   6       84.67       83.46      6.50 o 
   6   7   6       64.80       67.29      4.57 o 
   7   7   6        3.59        2.41      2.09 o 
   8   7   6       44.58       39.35     10.52 o 
   9   7   6       15.94       23.88      5.26 o 
  10   7   6        2.93        2.75      3.14 o 
  11   7   6       11.09       13.13      4.11 o 
  12   7   6       20.14       24.70      5.44 o 
  13   7   6       19.77       25.27      7.19 o 
   0   8   6       14.08       10.44      1.64 o 
   1   8   6        9.47       10.21      2.14 o 
   2   8   6      124.12      131.49      5.80 o 
   3   8   6       36.62       39.77      2.80 o 
   4   8   6       15.98       15.83      3.58 o 
   5   8   6       29.66       31.08      3.31 o 
   6   8   6       23.46       22.58      3.02 o 
   7   8   6       31.41       34.65      4.50 o 
   8   8   6       23.88       23.84      6.27 o 
   9   8   6       39.64       39.20      6.92 o 
  10   8   6        2.84        1.45      3.27 o 
  11   8   6        2.00        7.88      3.82 o 
  12   8   6        5.93        1.91      3.68 o 
   0   9   6      358.48      357.00      8.65 o 
   1   9   6        4.29        8.61      2.12 o 
   2   9   6       80.92       72.68      5.35 o 
   3   9   6        1.03        3.26      1.62 o 
   4   9   6       47.39       57.70      3.99 o 
   5   9   6        9.77        7.11      2.56 o 
   6   9   6       15.83       13.71      3.13 o 
   7   9   6        2.86       -0.30      2.67 o 
   8   9   6       17.90        9.10      3.21 o 
   9   9   6        9.16       12.56      3.49 o 
  10   9   6        4.03        8.39      4.15 o 
  11   9   6       19.99       21.42      5.31 o 
   0  10   6      228.11      221.34      7.07 o 
   1  10   6       18.17       14.69      1.79 o 
   2  10   6       33.03       30.77      2.92 o 
   3  10   6        4.46        3.70      2.21 o 
   4  10   6        3.57        2.18      2.15 o 
   5  10   6       17.00       14.91      3.30 o 
   6  10   6       12.50       17.01      3.62 o 
   7  10   6        3.85        0.51      2.62 o 
   8  10   6        8.44       14.27      3.92 o 
   9  10   6        1.28       -0.61      3.04 o 
  10  10   6        9.98        8.27      6.18 o 
  11  10   6        6.79        8.45      4.08 o 
   0  11   6       19.41       18.35      2.89 o 
   1  11   6       30.39       33.26      3.21 o 
   2  11   6       26.02       28.46      3.49 o 
   3  11   6        1.06        2.19      2.09 o 
   4  11   6       10.56       11.72      3.01 o 
   5  11   6        1.65        3.94      2.65 o 
   6  11   6       17.92       15.40      5.07 o 
   7  11   6       19.44       33.26      7.93 o 
   8  11   6        9.23       13.69      3.89 o 
   9  11   6       21.70       27.94      8.49 o 
  10  11   6        1.57        0.64      3.63 o 
   0  12   6       11.76        6.46      2.95 o 
   1  12   6       12.82       11.34      2.28 o 
   2  12   6       14.23       14.25      3.23 o 
   3  12   6       22.69       23.78      3.68 o 
   4  12   6       15.73       19.44      4.15 o 
   5  12   6        2.02        1.67      2.86 o 
   6  12   6        1.11        1.92      2.76 o 
   7  12   6        8.46        8.83      3.58 o 
   8  12   6        4.69        1.40      3.27 o 
   9  12   6       12.07       13.70      4.64 o 
   0  13   6        7.36        8.30      3.32 o 
   1  13   6        1.75        3.32      2.22 o 
   2  13   6        1.73        0.17      2.03 o 
   3  13   6        7.78       11.72      2.74 o 
   4  13   6        9.10        5.72      3.51 o 
   5  13   6        7.52        7.39      3.24 o 
   6  13   6       14.30       11.98      3.77 o 
   7  13   6        4.21        4.23      4.06 o 
   8  13   6        2.51        3.97      8.02 o 
   0  14   6        4.09        4.80      3.32 o 
   1  14   6        1.72        2.26      2.28 o 
   2  14   6        1.91        0.09      2.22 o 
   3  14   6        2.42        5.53      2.35 o 
   4  14   6       11.81       20.71      3.59 o 
   5  14   6       21.58       31.92      6.09 o 
   6  14   6       15.44       14.94      4.98 o 
   7  14   6       10.02        3.32      7.38 o 
   0  15   6        1.85        4.24      3.87 o 
   1  15   6        0.71       -0.10      2.52 o 
   2  15   6        1.24       -0.58      3.87 o 
   3  15   6        2.85        1.65      2.58 o 
   4  15   6        2.38        3.66      2.93 o 
   5  15   6        0.59        0.50      2.67 o 
   2   0   7      488.47      500.13     28.03 o 
   4   0   7      330.29      345.20     12.73 o 
   6   0   7       33.11       25.28      4.70 o 
   8   0   7       29.02       24.37      6.00 o 
  10   0   7       64.34       62.55     10.33 o 
  12   0   7        0.66        4.80      6.83 o 
   1   1   7      132.25      145.72      4.13 o 
   2   1   7       24.25       22.79      1.99 o 
   3   1   7      406.91      441.50     14.19 o 
   4   1   7      413.28      408.74     11.28 o 
   5   1   7       58.80       60.59      4.68 o 
   6   1   7       54.08       53.68      4.44 o 
   7   1   7       94.67       86.38      5.53 o 
   8   1   7       33.07       36.71      4.13 o 
   9   1   7      137.29      129.29      6.98 o 
  10   1   7       38.22       32.44      4.91 o 
  11   1   7        1.15        2.51      3.62 o 
  12   1   7        5.59        8.63      4.73 o 
  13   1   7        6.28        8.49      6.46 o 
   1   2   7       96.10      100.19      3.29 o 
   2   2   7      414.53      431.16      7.31 o 
   3   2   7      594.85      581.89     12.01 o 
   4   2   7       96.45       97.92      5.30 o 
   5   2   7      295.95      306.14      8.62 o 
   6   2   7       20.30       19.02      3.23 o 
   7   2   7      135.23      129.99      6.48 o 
   8   2   7       11.06        6.14      2.78 o 
   9   2   7      132.31      121.67     12.29 o 
  10   2   7       24.44       21.70      4.47 o 
  11   2   7       23.99       26.20      8.67 o 
  12   2   7       16.49       25.46      8.12 o 
  13   2   7       21.63       33.95      9.96 o 
   1   3   7       12.00        8.71      1.55 o 
   2   3   7       19.13       18.01      2.41 o 
   3   3   7      341.44      342.22      8.95 o 
   4   3   7      179.30      192.29      7.48 o 
   5   3   7       79.36       70.59      3.74 o 
   6   3   7      125.32      125.23      4.91 o 
   7   3   7       78.11       75.14      4.18 o 
   8   3   7        5.05        8.93      2.17 o 
   9   3   7       35.78       30.51      4.02 o 
  10   3   7       35.61       40.75      4.84 o 
  11   3   7       46.94       53.62      6.64 o 
  12   3   7       12.74       10.41      3.98 o 
  13   3   7       21.01       11.81      7.38 o 
   1   4   7       52.41       48.54      2.03 o 
   2   4   7       86.74       81.92      4.59 o 
   3   4   7       93.86       97.74      3.79 o 
   4   4   7       89.70       95.89      3.93 o 
   5   4   7      122.42      127.30      4.71 o 
   6   4   7       22.77       22.55      2.59 o 
   7   4   7        2.98        2.20      1.81 o 
   8   4   7       55.89       50.48      4.24 o 
   9   4   7        0.01       -0.48      2.34 o 
  10   4   7       45.66       41.74      4.99 o 
  11   4   7       10.89        8.96      4.70 o 
  12   4   7        4.27        9.67      4.30 o 
  13   4   7       25.65       31.17      6.25 o 
   1   5   7        1.47        0.02      1.72 o 
   2   5   7       92.61       98.65      3.37 o 
   3   5   7      146.10      133.37      4.26 o 
   4   5   7        6.03        8.67      1.78 o 
   5   5   7       18.59       17.07      2.29 o 
   6   5   7       68.19       69.28      5.94 o 
   7   5   7        4.29        5.24      2.19 o 
   8   5   7       24.84       25.07      3.71 o 
   9   5   7        9.61        8.89      3.36 o 
  10   5   7        0.93        3.54      2.77 o 
  11   5   7        1.03        1.66      3.12 o 
  12   5   7       14.58       13.16      4.56 o 
   1   6   7        8.71        5.53      2.53 o 
   2   6   7       74.37       68.52      2.92 o 
   3   6   7       16.22       10.97      1.75 o 
   4   6   7       18.29       16.14      2.29 o 
   5   6   7       39.40       34.04      3.57 o 
   6   6   7       78.83       91.72      4.85 o 
   7   6   7        1.30       -1.98      1.98 o 
   8   6   7        2.39        2.01      2.41 o 
   9   6   7       13.22       15.44      3.35 o 
  10   6   7        6.55        6.31      3.50 o 
  11   6   7        2.93        2.55      2.92 o 
  12   6   7        4.03        4.82      3.81 o 
   1   7   7      176.81      170.80      6.54 o 
   2   7   7        2.59       -0.10      1.25 o 
   3   7   7       20.55       20.34      2.32 o 
   4   7   7       21.65       20.05      2.53 o 
   5   7   7       32.06       32.16      3.04 o 
   6   7   7       47.31       47.98      3.87 o 
   7   7   7        5.81        6.46      3.04 o 
   8   7   7        0.69        1.56      2.25 o 
   9   7   7        3.41        5.56      2.99 o 
  10   7   7        0.56        0.16      2.89 o 
  11   7   7        6.07        3.08      3.72 o 
   1   8   7      117.71      111.24     10.19 o 
   2   8   7       53.81       56.55      3.05 o 
   3   8   7        8.17        3.08      1.73 o 
   4   8   7        7.43        6.02      2.24 o 
   5   8   7       55.43       55.48      3.83 o 
   6   8   7        7.33        6.87      2.34 o 
   7   8   7       13.98       11.50      5.35 o 
   8   8   7       20.66       21.99      5.17 o 
   9   8   7       10.37       12.75      4.43 o 
  10   8   7        0.14       -1.04      2.79 o 
  11   8   7       26.20       27.64     11.62 o 
   1   9   7       25.58       22.98      2.27 o 
   2   9   7        9.16       12.14      2.07 o 
   3   9   7       13.63       11.64      2.21 o 
   4   9   7        5.33        3.32      1.91 o 
   5   9   7       27.94       27.21      5.81 o 
   6   9   7        6.21        1.84      2.49 o 
   7   9   7        7.91        8.83      3.28 o 
   8   9   7       10.74       11.23      3.49 o 
   9   9   7        2.60        4.71      3.49 o 
  10   9   7       11.27        8.15      4.02 o 
   1  10   7        5.37        4.91      1.30 o 
   2  10   7       42.08       40.17      3.27 o 
   3  10   7        3.24        2.04      2.21 o 
   4  10   7        5.69        6.58      2.64 o 
   5  10   7        8.42       10.89      3.24 o 
   6  10   7        0.35        0.62      2.52 o 
   7  10   7        3.05        3.37      3.24 o 
   8  10   7       18.67       20.01      4.54 o 
   9  10   7        0.59        1.93      4.15 o 
  10  10   7       17.25       15.24      4.25 o 
   1  11   7       12.95       14.03      2.03 o 
   2  11   7       15.27       18.06      2.99 o 
   3  11   7        3.21        0.28      2.35 o 
   4  11   7        0.47       -0.74      2.77 o 
   5  11   7        1.15        5.00      5.26 o 
   6  11   7        6.90        5.64      6.18 o 
   7  11   7        6.12        6.41      3.45 o 
   8  11   7       13.38        9.75      3.68 o 
   9  11   7        0.31        3.89      3.63 o 
   1  12   7        2.84        4.28      1.94 o 
   2  12   7        4.17        4.89      1.95 o 
   3  12   7        8.39        9.68      2.99 o 
   4  12   7        1.02        0.14      3.51 o 
   5  12   7       10.59       13.73      3.71 o 
   6  12   7        7.55       13.21      3.60 o 
   7  12   7       22.09       27.97      5.72 o 
   8  12   7        2.18        1.82      3.13 o 
   1  13   7       19.08       20.86      3.00 o 
   2  13   7       20.44       21.78      6.46 o 
   3  13   7        0.84        0.31      2.15 o 
   4  13   7        2.85        1.66      3.51 o 
   5  13   7        9.83       21.34      4.34 o 
   6  13   7        4.56        3.59      3.18 o 
   1  14   7        6.87        6.54      2.52 o 
   2  14   7        0.01        0.99      5.35 o 
   3  14   7        0.75        0.48      2.77 o 
   4  14   7        0.09        2.05      2.47 o 
   0   0   8        5.24        4.24      3.87 o 
   2   0   8      420.85      406.77     14.62 o 
   4   0   8      126.03      105.82     22.51 o 
   6   0   8        9.25        3.18      4.52 o 
   8   0   8       51.02       52.32      7.11 o 
  10   0   8        1.41       -0.57      7.01 o 
  12   0   8       16.46       30.07     10.33 o 
   0   1   8      197.72      202.64     10.15 o 
   1   1   8      144.42      139.21      7.28 o 
   2   1   8      128.10      112.55      5.95 o 
   3   1   8      194.71      210.08      7.42 o 
   4   1   8       29.89       35.23      3.97 o 
   5   1   8       78.23       83.48      5.59 o 
   6   1   8        0.47        0.17      2.02 o 
   7   1   8        2.28       -0.77      3.43 o 
   8   1   8        6.39        3.53      2.76 o 
   9   1   8       14.24        9.97      3.13 o 
  10   1   8       17.32       16.05      3.62 o 
  11   1   8        9.25       14.26      5.15 o 
  12   1   8        6.18        3.14      7.56 o 
   0   2   8      410.84      411.46     14.62 o 
   1   2   8        9.21        8.09      2.53 o 
   2   2   8       48.39       49.78      4.37 o 
   3   2   8       44.30       47.87      4.38 o 
   4   2   8       85.44       84.18      5.37 o 
   5   2   8        8.74        8.09      2.52 o 
   6   2   8        1.33       -2.06      2.06 o 
   7   2   8        5.97        2.63      2.43 o 
   8   2   8        2.59        4.48      2.82 o 
   9   2   8        1.31       -0.11      2.75 o 
  10   2   8       10.87        7.48     13.01 o 
  11   2   8        4.51        2.40      6.09 o 
  12   2   8        6.30       10.15      7.19 o 
   0   3   8      215.35      235.95     10.95 o 
   1   3   8      109.78      104.19      5.79 o 
   2   3   8       70.71       74.05      5.13 o 
   3   3   8        6.46        6.82      2.31 o 
   4   3   8       31.25       29.84      3.54 o 
   5   3   8        5.27        4.97      2.44 o 
   6   3   8        4.05        3.03      2.42 o 
   7   3   8        2.28        0.38      2.14 o 
   8   3   8        7.21        6.03      3.22 o 
   9   3   8       34.78       35.37      5.53 o 
  10   3   8       12.89       13.06      5.10 o 
  11   3   8        7.02        2.58      5.53 o 
  12   3   8        5.30       11.07      8.49 o 
   0   4   8       39.34       43.62      5.74 o 
   1   4   8        7.86        5.70      2.45 o 
   2   4   8       34.44       31.39      4.48 o 
   3   4   8       63.93       50.93      4.69 o 
   4   4   8       42.65       33.62      3.91 o 
   5   4   8       33.74       31.84      3.86 o 
   6   4   8       24.17       27.63      3.01 o 
   7   4   8        6.59        6.48      2.40 o 
   8   4   8       33.60       34.31      6.84 o 
   9   4   8        8.47        9.01      5.26 o 
  10   4   8        4.27        4.62      3.20 o 
  11   4   8       26.86       21.32      6.64 o 
   0   5   8      103.66       96.56      8.09 o 
   1   5   8       67.35       69.98      5.06 o 
   2   5   8       75.14       68.17      5.01 o 
   3   5   8       20.79       20.99      3.37 o 
   4   5   8       16.59       17.45      2.30 o 
   5   5   8       25.77       21.72      2.84 o 
   6   5   8        0.11        0.61      1.85 o 
   7   5   8        8.47        9.11      2.49 o 
   8   5   8        4.76        4.13      2.41 o 
   9   5   8        0.70       -0.37      2.15 o 
  10   5   8       20.74       22.03      4.18 o 
  11   5   8       34.62       41.88      5.64 o 
   0   6   8       11.96       18.44      4.36 o 
   1   6   8      130.92      125.09      6.33 o 
   2   6   8       19.92       16.95      2.73 o 
   3   6   8       31.52       32.58      3.41 o 
   4   6   8        3.74        3.68      1.70 o 
   5   6   8       35.13       39.37      5.88 o 
   6   6   8       66.25       61.72      4.46 o 
   7   6   8       10.68        9.61      2.71 o 
   8   6   8       19.26       18.17      3.61 o 
   9   6   8        5.17        6.44      5.00 o 
  10   6   8       11.81       18.68      8.30 o 
  11   6   8       11.29       11.99      5.35 o 
   0   7   8       80.31       80.12      7.74 o 
   1   7   8       14.62       15.01      3.54 o 
   2   7   8       30.00       27.19      4.23 o 
   3   7   8       21.94       23.60      2.63 o 
   4   7   8        2.53        0.41      3.08 o 
   5   7   8        9.22        7.78      2.42 o 
   6   7   8       14.83       12.50      3.00 o 
   7   7   8        9.78       10.11      3.10 o 
   8   7   8        7.35        5.50      2.90 o 
   9   7   8       22.83       18.20      4.08 o 
  10   7   8       11.40        9.48      8.58 o 
   0   8   8       29.84       52.58      9.78 o 
   1   8   8        2.35        1.72      3.15 o 
   2   8   8        0.93       -0.86      1.41 o 
   3   8   8        7.31        4.46      1.88 o 
   4   8   8        7.94        4.58      2.61 o 
   5   8   8       14.26       12.31      2.66 o 
   6   8   8       11.45        7.85      3.54 o 
   7   8   8        2.75        7.25      3.30 o 
   8   8   8        4.98       10.85      4.52 o 
   9   8   8       31.23       28.14      4.91 o 
   0   9   8       41.23       47.41     10.15 o 
   1   9   8        6.47       11.83      4.39 o 
   2   9   8        6.88        6.45      1.93 o 
   3   9   8        3.68        4.15      2.12 o 
   4   9   8       29.20       33.52      3.68 o 
   5   9   8        6.54       11.75      3.51 o 
   6   9   8        9.47       14.59      3.72 o 
   7   9   8       16.19       12.61      3.87 o 
   8   9   8        8.75       14.57      3.99 o 
   9   9   8       12.87       15.06      6.09 o 
   0  10   8       71.10       96.68     13.10 o 
   1  10   8        2.42        3.68      1.90 o 
   2  10   8        3.94        7.82      3.37 o 
   3  10   8        5.49        3.09      2.34 o 
   4  10   8        1.20        0.07      2.23 o 
   5  10   8        2.75        2.43      2.66 o 
   6  10   8       23.06       32.73      4.69 o 
   7  10   8        8.45        5.18      6.36 o 
   8  10   8       11.91       11.49      3.99 o 
   0  11   8       19.41       19.99      2.74 o 
   1  11   8       10.67       10.87      1.81 o 
   2  11   8        4.46        3.86      1.75 o 
   3  11   8        3.09        4.67      2.62 o 
   4  11   8        1.74        2.57      2.66 o 
   5  11   8        5.28        4.14      2.72 o 
   6  11   8        6.42        4.79      3.28 o 
   7  11   8       10.66       17.60      4.47 o 
   0  12   8       19.11       17.53      3.14 o 
   1  12   8        5.07        7.42      2.40 o 
   2  12   8        0.68        0.39      1.75 o 
   3  12   8        1.95        1.86      2.06 o 
   4  12   8       10.24       14.04      3.97 o 
   5  12   8        3.07        1.32      2.92 o 
   0  13   8        7.33       11.07      3.32 o 
   1  13   8        2.94        2.22      1.86 o 
   2  13   8        2.58        4.80      2.40 o 
   3  13   8        3.80        6.05      2.47 o 
   2   0   9       39.44       38.58      5.78 o 
   4   0   9       45.59       48.71      6.46 o 
   6   0   9       41.66       58.02      7.63 o 
   8   0   9       36.76       49.64      7.74 o 
  10   0   9       13.66        6.99      5.52 o 
   1   1   9        6.88        4.11      2.52 o 
   2   1   9       61.83       51.10      4.59 o 
   3   1   9       65.61       61.77      5.93 o 
   4   1   9       12.02        9.11      3.49 o 
   5   1   9       10.40        6.63      2.86 o 
   6   1   9       27.05       31.18      4.27 o 
   7   1   9        4.68        1.27      2.61 o 
   8   1   9       15.29       18.06      3.93 o 
   9   1   9        3.50        3.73      3.01 o 
  10   1   9        9.02        3.41      6.71 o 
   1   2   9        1.68        2.01      2.49 o 
   2   2   9       94.31      111.15      6.47 o 
   3   2   9       71.14       64.63      7.88 o 
   4   2   9       39.55       38.93      4.29 o 
   5   2   9       22.89       21.50      3.68 o 
   6   2   9        9.53        7.45      2.82 o 
   7   2   9       38.05       31.29      4.45 o 
   8   2   9        1.89        0.81      2.87 o 
   9   2   9        1.06        1.24      3.41 o 
  10   2   9        0.47        2.70      3.77 o 
   1   3   9       41.88       35.08      4.02 o 
   2   3   9        9.34        5.01      2.58 o 
   3   3   9        3.32       -0.68      2.24 o 
   4   3   9       11.56       10.05      3.05 o 
   5   3   9        7.26        3.29      2.51 o 
   6   3   9        8.05       11.25      3.02 o 
   7   3   9        6.03        3.74      2.97 o 
   8   3   9        1.32       -0.87      2.64 o 
   9   3   9       14.04       17.88      4.90 o 
  10   3   9        3.76       -0.64      5.12 o 
   1   4   9      209.05      217.83      8.14 o 
   2   4   9        6.89        4.38      2.59 o 
   3   4   9       12.02        7.97      2.84 o 
   4   4   9        8.72        7.75      2.85 o 
   5   4   9        8.54       11.48      3.16 o 
   6   4   9        4.34        4.92      3.54 o 
   7   4   9       20.82       10.61      3.66 o 
   8   4   9        7.26        8.25      4.44 o 
   9   4   9       58.84       76.55      7.79 o 
  10   4   9        6.26       10.93      7.29 o 
   1   5   9      145.01      160.87     10.09 o 
   2   5   9        4.47        2.04      2.51 o 
   3   5   9        1.32        1.40      2.33 o 
   4   5   9       11.81        5.63      3.37 o 
   5   5   9        3.63        2.59      3.17 o 
   6   5   9        5.11        1.83      3.57 o 
   7   5   9       10.11       19.06      4.47 o 
   8   5   9       36.31       43.12      6.10 o 
   9   5   9       10.05       12.11      5.66 o 
   1   6   9       44.77       59.19      5.31 o 
   2   6   9        1.59        5.05      3.19 o 
   3   6   9        1.55       -1.03      2.77 o 
   4   6   9        0.89       -2.14      2.91 o 
   5   6   9        0.96        1.92      3.07 o 
   6   6   9        1.57        1.25      2.35 o 
   7   6   9       11.66        9.93      2.98 o 
   8   6   9       22.88       18.54      8.15 o 
   9   6   9        2.99        0.84      2.77 o 
   1   7   9        8.71        7.93      3.64 o 
   2   7   9        6.45        5.46      3.38 o 
   3   7   9        1.72        0.03      2.68 o 
   4   7   9        8.98        8.68      2.45 o 
   5   7   9        3.36        4.03      2.31 o 
   6   7   9        0.65       -1.28      2.27 o 
   7   7   9        1.17        2.39      4.05 o 
   8   7   9        0.09        0.38      3.04 o 
   1   8   9       11.07        6.99      7.19 o 
   2   8   9       43.54       55.45      7.81 o 
   3   8   9       46.62       45.37      3.44 o 
   4   8   9       15.00       13.78      2.83 o 
   5   8   9        8.31       10.14      2.72 o 
   6   8   9        2.38        2.62      2.66 o 
   7   8   9       14.80       17.31      7.75 o 
   8   8   9        0.66       -2.58      3.51 o 
   1   9   9        0.88        5.86      4.28 o 
   2   9   9       15.83       19.86      6.55 o 
   3   9   9        7.35        9.30      3.42 o 
   4   9   9        6.07        8.47      2.67 o 
   5   9   9        5.63        7.86      5.11 o 
   6   9   9        2.45        2.85      3.10 o 
   7   9   9        1.89        4.14      4.06 o 
   1  10   9        2.15        2.73      4.11 o 
   2  10   9       10.98        8.91      2.81 o 
   3  10   9        7.40        5.59      2.39 o 
   4  10   9       22.23       23.61      3.73 o 
   5  10   9       12.27       17.19      5.72 o 
   6  10   9        6.26        7.38      8.49 o 
   1  11   9       14.37       27.12      9.59 o 
   2  11   9        6.31       15.50      2.74 o 
   3  11   9        4.45        2.21      4.15 o 
   4  11   9        2.33        5.93      3.09 o 
   0   0  10        1.09       -1.11      4.24 o 
   2   0  10        6.16        5.54      2.93 o 
   4   0  10       28.87       36.92      6.56 o 
   6   0  10       61.05       72.66      8.85 o 
   8   0  10       40.72       43.63      9.13 o 
   0   1  10       11.30       11.43      5.90 o 
   1   1  10        6.83        4.16      2.35 o 
   2   1  10        3.89        3.34      2.32 o 
   3   1  10        2.04        0.25      2.87 o 
   4   1  10       14.79       11.10      3.09 o 
   5   1  10        3.34        0.62      2.85 o 
   6   1  10       16.01       17.72      3.92 o 
   7   1  10        1.58        2.73      3.45 o 
   8   1  10       14.71       10.96      4.00 o 
   0   2  10        3.41       -0.01      3.49 o 
   1   2  10        2.27        2.04      2.15 o 
   2   2  10        0.01        1.10      2.01 o 
   3   2  10        5.30        2.95      2.59 o 
   4   2  10        2.21        0.28      2.51 o 
   5   2  10        6.76        4.23      3.33 o 
   6   2  10       12.43        4.76      3.43 o 
   7   2  10       33.87       31.82      4.71 o 
   8   2  10        8.08       11.08      4.23 o 
   0   3  10        0.50        0.97      4.70 o 
   1   3  10        4.62       -0.84      2.52 o 
   2   3  10        1.56        1.36      2.57 o 
   3   3  10        3.01       -1.96      2.33 o 
   4   3  10        7.47        6.65      2.81 o 
   5   3  10       15.99       21.57      3.77 o 
   6   3  10        5.97        5.18      3.29 o 
   7   3  10       45.31       39.36      5.92 o 
   8   3  10        4.36       -0.45      4.58 o 
   0   4  10       66.59       75.12      8.60 o 
   1   4  10        2.08        0.02      2.38 o 
   2   4  10        4.41        1.54      2.94 o 
   3   4  10        6.22        4.72      3.17 o 
   4   4  10       11.67       10.88      3.38 o 
   5   4  10        1.19        3.28      3.35 o 
   6   4  10        8.85       10.92      4.06 o 
   7   4  10       22.09       14.81      5.29 o 
   8   4  10        0.87       -2.40      6.64 o 
   0   5  10       18.70       14.34      5.33 o 
   1   5  10        3.28        8.19      3.25 o 
   2   5  10       27.47       23.92      5.35 o 
   3   5  10        2.78        4.74      3.19 o 
   4   5  10        6.52        8.20      3.84 o 
   5   5  10        3.24       -0.77      3.19 o 
   6   5  10        0.21       -4.28      5.53 o 
   7   5  10        2.11        0.01      6.82 o 
   0   6  10       25.99       16.67      5.44 o 
   1   6  10        4.70        3.77      2.99 o 
   2   6  10        4.29        5.15      3.93 o 
   3   6  10       15.49       13.11      4.17 o 
   4   6  10       18.67       16.48      4.69 o 
   5   6  10        3.33        4.90      3.99 o 
   6   6  10       11.94        7.50      4.13 o 
   7   6  10        0.47       -9.32      9.32 o 
   0   7  10       61.06       57.56     11.44 o 
   1   7  10       23.81       22.39      5.09 o 
   2   7  10       43.93       44.34      9.84 o 
   3   7  10       12.05       10.98      5.20 o 
   4   7  10        9.00       13.51      4.79 o 
   5   7  10        0.67       -0.03      3.96 o 
   6   7  10        1.23       -2.38      5.20 o 
   0   8  10       51.82       79.89     13.47 o 
   1   8  10       13.58       10.00      5.14 o 
   2   8  10       16.59       17.43      5.87 o 
   3   8  10        0.87        3.37      4.65 o 
   4   8  10        0.94        0.03      3.98 o 
   5   8  10        8.53       10.38      4.56 o 
   0   9  10        3.78        4.80      6.83 o 
   1   9  10        1.90        0.49      4.62 o 
   2   9  10        0.41       -3.89      4.50 o 
   3   9  10        7.68        8.14      5.28 o 
   2   0  11        2.28        1.35      3.96 o 
   4   0  11       17.36       20.22      6.06 o 
   6   0  11       18.54       13.47      8.30 o 
   1   1  11        0.87       -0.92      2.50 o 
   2   1  11        1.09       -1.17      2.95 o 
   3   1  11        6.59        5.59      3.35 o 
   4   1  11        3.66        1.46      2.67 o 
   5   1  11        4.19        2.98      4.66 o 
   1   2  11        3.34        5.50      3.02 o 
   2   2  11        5.80        6.31      3.01 o 
   3   2  11        5.91        8.14      3.35 o 
   4   2  11        1.64        2.67      3.26 o 
   5   2  11        2.74       -2.71      2.98 o 
   1   3  11       26.53       24.40      4.47 o 
   2   3  11        5.96        6.30      3.54 o 
   3   3  11       22.47       18.83      3.83 o 
   4   3  11        3.26        1.89      3.34 o 
   5   3  11       18.93       18.21      5.67 o 
   1   4  11        6.62        7.70      3.60 o 
   2   4  11       14.30       18.43      4.18 o 
   3   4  11       20.42       22.13      4.53 o 
   4   4  11        6.95        9.15      4.06 o 
   1   5  11        9.34        5.85      3.65 o 
   2   5  11        2.85       -1.19      3.30 o 
   3   5  11        3.75        0.70      3.82 o 
   1   6  11        8.60        8.43      4.39 o 
   2   6  11        3.21        2.85      4.83 o 
                                                 
